# Supplementary material for: Mechanically-activated electrochemical implantable micro-supercapacitors boosting wound healing in the small intestine
Source: Nat Commun. 2026 May 9;17:6287. doi: 10.1038/s41467-026-73010-6 (PMC13376604; doi:10.1038/s41467-026-73010-6)
Supplement: Supplementary file 4 — Source data [file 41467_2026_73010_MOESM4_ESM.xlsx]

## Sheet: Figure 2f
Figure 2f
Compressive strain versus compressive stress curves of the PC0% and PC80%.
PC80%		PC0%
Compressive strain (%)	Compressive stress (Mpa)	Compressive strain (%)	Compressive stress (Mpa)
0	0.00354	0	0.00605
0.00436	0.00416	0.00549	0.00595
0.02371	0.00872	0.02943	0.00661
0.04065	0.01512	0.0444	0.00689
0.05565	0.02083	0.05886	0.00718
0.07065	0.02663	0.07383	0.00702
0.0842	0.03217	0.08829	0.00682
0.0992	0.03852	0.10276	0.00694
0.11324	0.0447	0.11722	0.00712
0.12775	0.05114	0.13169	0.00724
0.14179	0.05682	0.14715	0.00735
0.15679	0.0637	0.16162	0.00742
0.17034	0.0697	0.17559	0.00762
0.18389	0.07576	0.19055	0.0077
0.19889	0.082	0.20552	0.00791
0.21341	0.08904	0.21998	0.0079
0.22744	0.09539	0.23495	0.00813
0.24147	0.10173	0.24991	0.00818
0.25551	0.10785	0.26438	0.0083
0.26906	0.10865	0.27884	0.00867
0.28406	0.10826	0.29381	0.00885
0.29809	0.10843	0.30827	0.00888
0.31309	0.10838	0.32274	0.0087
0.32713	0.10837	0.3382	0.00927
0.34213	0.10844	0.35317	0.00941
0.35616	0.10872	0.36664	0.00924
0.36923	0.10835	0.3816	0.00914
0.38375	0.10823	0.39657	0.0094
0.39875	0.10821	0.41004	0.0094
0.41278	0.10801	0.426	0.00982
0.42681	0.10808	0.44146	0.00997
0.44133	0.1079	0.45593	0.0101
0.4544	0.10728	0.4694	0.01039
0.46892	0.10768	0.48536	0.01013
0.48343	0.10733	0.49933	0.01069
0.49795	0.10758	0.51379	0.01036
0.51198	0.10752	0.52925	0.01045
0.52699	0.10875	0.54322	0.01075
0.54102	0.10963	0.55719	0.01071
0.55408	0.11101	0.57166	0.01081
0.5686	0.11235	0.58712	0.01091
0.58312	0.11734	0.60208	0.01132
0.59715	0.1246	0.61655	0.01148
0.61215	0.13822	0.63151	0.01148
0.62619	0.15273	0.64598	0.0117
0.63974	0.16689	0.66045	0.01178
0.65377	0.18196	0.67491	0.01198
0.66877	0.19706	0.68988	0.01203
0.68281	0.21262	0.70384	0.01207
0.69732	0.22755	0.71981	0.01247
0.71184	0.24478	0.73427	0.0125
0.72588	0.26146	0.74824	0.01281
0.73943	0.27716	0.7632	0.01285
0.75443	0.2954	0.77867	0.01249
0.76894	0.31399	0.79264	0.01315
0.78249	0.33244	0.8076	0.01323
0.79749	0.35148	0.82207	0.01353
0.81153	0.37013	0.83703	0.01344
0.82556	0.38957	0.8515	0.01375
0.8396	0.40931	0.86646	0.01388
0.85411	0.42954	0.88093	0.01389
0.86863	0.45002	0.89539	0.01435
0.88266	0.46987	0.91086	0.01432
0.89718	0.49211	0.92482	0.01423
0.91073	0.51294	0.93929	0.01462
0.92477	0.5328	0.95376	0.01477
0.9388	0.55585	0.96922	0.015
0.95332	0.57904	0.98369	0.01504
0.96687	0.60086	0.99815	0.01532
0.98187	0.62553	1.01312	0.01536
0.99638	0.64966	1.02708	0.01562
1.00993	0.67187	1.04155	0.01559
1.02397	0.69749	1.05651	0.01574
1.03849	0.72309	1.07148	0.01571
1.05252	0.74809	1.08595	0.01605
1.06704	0.77436	1.10141	0.01605
1.08155	0.80253	1.11538	0.01646
1.09559	0.828	1.12934	0.01673
1.10962	0.85419	1.14481	0.01677
1.12414	0.88209	1.15927	0.01689
1.13866	0.91262	1.17324	0.01714
1.15269	0.93999	1.1887	0.01738
1.16721	0.97104	1.20367	0.01737
1.18124	0.99846	1.21764	0.01762
1.19479	1.02633	1.2326	0.01785
1.20931	1.05725	1.24756	0.01761
1.22431	1.08929	1.26253	0.01836
1.23834	1.12004	1.277	0.01815
1.25286	1.15081	1.29196	0.01854
1.26689	1.18295	1.30643	0.01845
1.28044	1.21392	1.32039	0.01872
1.29496	1.24501	1.33536	0.01886
1.30948	1.27978	1.35082	0.01931
1.324	1.31626	1.36479	0.0192
1.33803	1.34938	1.38025	0.0194
1.35255	1.38673	1.39472	0.01949
1.36658	1.41965	1.40869	0.01975
1.37965	1.4556	1.42365	0.01991
1.39416	1.49304	1.43862	0.02027
1.40868	1.53252	1.45358	0.02042
1.42272	1.5705	1.46805	0.02044
1.43675	1.60916	1.48301	0.02046
1.45127	1.65057	1.49698	0.02094
1.4653	1.69056	1.51144	0.02052
1.47982	1.7292	1.52591	0.02095
1.49385	1.77109	1.54087	0.021
1.50885	1.81317	1.55534	0.02139
1.5224	1.85203	1.57031	0.02181
1.5374	1.89601	1.58477	0.02152
1.55144	1.93565	1.59924	0.02171
1.56499	1.97399	1.6137	0.02225
1.57902	2.01722	1.62917	0.02234
1.59354	2.05869	1.64363	0.02264
1.60757	2.101	1.6581	0.0231
1.62257	2.14363	1.67306	0.02306
1.63661	2.18847	1.68753	0.02323
1.65064	2.22893	1.7015	0.02324
1.66467	2.27078	1.71646	0.02339
1.67919	2.31557	1.73193	0.02373
1.69371	2.35873	1.74589	0.02365
1.70774	2.40348	1.76136	0.02397
1.72226	2.45036	1.77582	0.02434
1.73678	2.49111	1.78979	0.02432
1.74984	2.53174	1.80475	0.02486
1.76436	2.57697	1.81972	0.02491
1.77936	2.62367	1.83468	0.0248
1.7934	2.67023	1.84965	0.02556
1.80791	2.71407	1.86461	0.02526
1.82195	2.76073	1.87858	0.02555
1.8355	2.80396	1.89305	0.02585
1.84953	2.84587	1.90751	0.02557
1.86405	2.89255	1.92248	0.02615
1.87857	2.93971	1.93744	0.02637
1.8926	2.98166	1.95241	0.02649
1.90712	3.02941	1.96687	0.02711
1.92115	3.07474	1.98084	0.02682
1.93518	3.11668	1.99531	0.02732
1.94922	3.16251	2.01027	0.02729
1.96422	3.21279	2.02524	0.0276
1.97825	3.25821	2.0392	0.0276
1.99229	3.30053	2.05417	0.0282
2.0068	3.34973	2.06913	0.02798
2.02035	3.39449	2.0831	0.02833
2.03439	3.43586	2.09806	0.02849
2.04939	3.48642	2.11303	0.02903
2.06391	3.53407	2.12749	0.02895
2.07794	3.57756	2.14296	0.02941
2.09246	3.62531	2.15742	0.02955
2.10649	3.66952	2.17089	0.02984
2.12004	3.71049	2.18636	0.02969
2.13456	3.75953	2.20132	0.02948
2.14907	3.80709	2.21579	0.0302
2.16311	3.85172	2.23025	0.0299
2.17763	3.89926	2.24572	0.03012
2.19214	3.94712	2.26018	0.03056
2.20569	3.98841	2.27415	0.03075
2.21973	4.03262	2.28911	0.03096
2.23473	4.08065	2.30408	0.03138
2.24925	4.12875	2.31854	0.03121
2.26328	4.17084	2.33351	0.03183
2.2778	4.2193	2.34847	0.03202
2.29183	4.26223	2.36194	0.03203
2.3049	4.30413	2.37741	0.03268
2.31941	4.34892	2.39237	0.0326
2.33442	4.39768	2.40734	0.03279
2.34845	4.44393	2.4213	0.03305
2.36297	4.48931	2.43677	0.03317
2.377	4.53467	2.45073	0.03351
2.39007	4.57496	2.4647	0.03374
2.40507	4.62008	2.47967	0.03403
2.4191	4.66527	2.49463	0.03418
2.43362	4.71117	2.5091	0.0343
2.44765	4.75289	2.52406	0.03458
2.46217	4.80251	2.53903	0.03481
2.4762	4.84539	2.55249	0.03505
2.49024	4.88693	2.56746	0.03538
2.50427	4.93202	2.58242	0.03538
2.51927	4.98277	2.59739	0.03555
2.53331	5.02679	2.61136	0.03569
2.54782	5.07426	2.62682	0.03654
2.56186	5.11738	2.64129	0.03653
2.57541	5.16094	2.65525	0.0365
2.58944	5.20479	2.67022	0.03669
2.60444	5.25286	2.68518	0.03715
2.61896	5.29864	2.69965	0.03729
2.63299	5.33981	2.71511	0.03754
2.64751	5.38866	2.72908	0.03762
2.66154	5.42938	2.74355	0.03821
2.67509	5.47087	2.75801	0.0381
2.68961	5.51681	2.77347	0.03843
2.70461	5.56731	2.78794	0.03871
2.71865	5.60939	2.80291	0.03872
2.73316	5.65708	2.81787	0.03922
2.7472	5.70086	2.83234	0.03941
2.76075	5.74062	2.8468	0.03922
2.77478	5.78778	2.86177	0.0395
2.7893	5.83054	2.87673	0.04016
2.80381	5.8779	2.8907	0.04046
2.81785	5.91838	2.90616	0.04071
2.83237	5.96575	2.92063	0.04109
2.8464	6.00951	2.9346	0.04091
2.86043	6.04844	2.94956	0.04147
2.87447	6.09143	2.96453	0.04134
2.88898	6.13912	2.97899	0.04215
2.90253	6.18147	2.99396	0.04189
2.9185	6.23048	3.00842	0.0421
2.93157	6.26954	3.02289	0.04228
2.94512	6.3099	3.03685	0.04268
2.95964	6.35588	3.05182	0.04311
2.97464	6.40099	3.06678	0.04317
2.98819	6.44278	3.08075	0.04346
3.0027	6.48447	3.09622	0.04347
3.01722	6.5317	3.11118	0.04392
3.03126	6.573	3.12515	0.04384
3.04529	6.61122	3.13961	0.04385
3.05932	6.65419	3.15458	0.04468
3.07432	6.70216	3.16904	0.04487
3.08787	6.74305	3.18451	0.04507
3.10336	6.79058	3.19897	0.04528
3.11691	6.82958	3.21294	0.04584
3.13046	6.86648	3.22791	0.04567
3.14498	6.91526	3.24287	0.04618
3.15998	6.9628	3.25783	0.04624
3.17401	7.00321	3.2728	0.04633
3.18853	7.04441	3.28727	0.04687
3.20256	7.0887	3.30173	0.04666
3.2166	7.12807	3.3162	0.04696
3.23063	7.16718	3.33016	0.0475
3.24466	7.21061	3.34613	0.04737
3.26015	7.25919	3.36009	0.04806
3.27321	7.2938	3.37556	0.04799
3.28822	7.33993	3.38953	0.04862
3.30177	7.37948	3.40399	0.04848
3.3158	7.41781	3.41846	0.04887
3.32983	7.46213	3.43392	0.04922
3.34435	7.50638	3.44889	0.04927
3.35838	7.5475	3.46335	0.04927
3.3729	7.58818	3.47832	0.04933
3.38742	7.63383	3.49278	0.04973
3.40097	7.67298	3.50675	0.05004
3.41549	7.71308	3.52122	0.05039
3.42952	7.75203	3.53618	0.0505
3.44452	7.79948	3.55015	0.05077
3.45807	7.83824	3.56561	0.05113
3.47307	7.88395	3.58008	0.05169
3.48662	7.9191	3.59454	0.05167
3.50017	7.9574	3.60901	0.05215
3.51517	8.00233	3.62397	0.05202
3.52921	8.04281	3.63894	0.05247
3.54372	8.08606	3.6534	0.05235
3.55824	8.12521	3.66837	0.05294
3.57227	8.16903	3.68333	0.05289
3.58631	8.20883	3.6968	0.0531
3.60034	8.24588	3.71177	0.05319
3.61486	8.2909	3.72673	0.05382
3.62938	8.33394	3.7417	0.05401
3.64389	8.3749	3.75666	0.05412
3.65841	8.42	3.77113	0.05441
3.67196	8.45472	3.78509	0.05471
3.686	8.49263	3.80006	0.05493
3.70003	8.5342	3.81502	0.05473
3.71503	8.57992	3.82999	0.05525
3.72906	8.62088	3.84445	0.05556
3.74358	8.65899	3.85992	0.05554
3.75762	8.70116	3.87389	0.0558
3.77116	8.73876	3.88835	0.05608
3.78568	8.77808	3.90282	0.05652
3.79972	8.81947	3.91828	0.0565
3.81472	8.86378	3.93275	0.0571
3.82827	8.90154	3.94771	0.05714
3.84278	8.94332	3.96168	0.05732
3.85682	8.98261	3.97614	0.05729
3.87037	9.01713	3.99061	0.05801
3.88489	9.06201	4.00558	0.05769
3.8994	9.10587	4.02054	0.05816
3.91392	9.14837	4.03501	0.05841
3.92795	9.18573	4.04997	0.05842
3.94296	9.22935	4.06444	0.05873
3.95554	9.26289	4.0789	0.05873
3.97054	9.30347	4.09337	0.05919
3.98506	9.34582	4.10833	0.05939
3.99957	9.38745	4.1228	0.05932
4.01361	9.42522	4.13776	0.05977
4.02812	9.46625	4.15223	0.06018
4.04216	9.5043	4.1662	0.06061
4.05571	9.53831	4.18166	0.06055
4.07023	9.57788	4.19613	0.06048
4.08474	9.62448	4.21109	0.06093
4.09878	9.66399	4.22556	0.06084
4.11378	9.704	4.24102	0.0617
4.12781	9.74302	4.25549	0.06141
4.14136	9.77964	4.26946	0.06164
4.15539	9.81579	4.28442	0.06212
4.1704	9.85976	4.29988	0.0622
4.18491	9.90331	4.31385	0.06231
4.19846	9.93441	4.32931	0.06299
4.21346	9.98109	4.34328	0.06285
4.2275	10.0175	4.35775	0.06275
4.24056	10.0499	4.37221	0.06346
4.25508	10.0897	4.38768	0.06347
4.27008	10.1332	4.40214	0.06374
4.28363	10.1712	4.41711	0.06386
4.29815	10.208	4.43207	0.06413
4.31267	10.2507	4.44604	0.0642
4.32573	10.2835	4.46051	0.06434
4.34025	10.3232	4.47497	0.06444
4.35525	10.3656	4.49044	0.065
4.36929	10.4039	4.5044	0.06488
4.38332	10.4433	4.51937	0.06513
4.39832	10.4873	4.53433	0.06571
4.41235	10.5226	4.5478	0.06535
4.42542	10.5545	4.56276	0.06558
4.43994	10.5959	4.57773	0.06589
4.45494	10.6377	4.59269	0.06606
4.46849	10.6736	4.60716	0.06663
4.48349	10.7166	4.62262	0.06671
4.49752	10.7511	4.63659	0.06698
4.51107	10.7882	4.65056	0.0671
4.52559	10.8235	4.66552	0.06745
4.54059	10.8673	4.68099	0.06775
4.55511	10.9071	4.69495	0.06784
4.56866	10.9415	4.71042	0.06801
4.58318	10.9814	4.72488	0.06812
4.5977	11.017	4.73885	0.06813
4.61124	11.0478	4.75381	0.06862
4.62528	11.0863	4.76878	0.06907
4.64028	11.1292	4.78325	0.06917
4.65431	11.1662	4.79821	0.06885
4.66931	11.2055	4.81318	0.06906
4.68286	11.2396	4.82764	0.0697
4.69593	11.2737	4.84161	0.06971
4.71045	11.3108	4.85707	0.06976
4.72545	11.3502	4.87204	0.07038
4.73997	11.3902	4.886	0.0704
4.75352	11.4217	4.90147	0.07066
4.76803	11.4631	4.91593	0.07077
4.78255	11.4979	4.9299	0.07081
4.7961	11.5279	4.94487	0.07116
4.81013	11.5644	4.95983	0.07147
4.82465	11.6044	4.9743	0.07143
4.83869	11.6394	4.98876	0.07195
4.85417	11.6829	5.00373	0.07212
4.86724	11.7155	5.01769	0.07221
4.88079	11.7459	5.03216	0.07246
4.8953	11.7861	5.04713	0.07296
4.91031	11.8273	5.06209	0.07257
4.92434	11.8599	5.07606	0.07293
4.93837	11.8936	5.09202	0.07309
4.95289	11.9364	5.10649	0.07305
4.96692	11.967	5.12045	0.07377
4.98096	11.9976	5.13492	0.07383
4.99547	12.0344	5.14988	0.07408
5.00999	12.0751	5.16435	0.07414
5.02451	12.1103	5.17931	0.07428
5.03903	12.1469	5.19428	0.07457
5.05258	12.1753	5.20825	0.0749
5.06613	12.2054	5.22321	0.07501
5.08064	12.2417	5.23818	0.07541
5.09565	12.2789	5.25314	0.07548
5.1092	12.3133	5.26761	0.07547
5.12468	12.3475	5.28257	0.07566
5.13823	12.38	5.29704	0.07604
5.15178	12.4117	5.311	0.07619
5.1663	12.4422	5.32597	0.07623
5.18081	12.4773	5.34143	0.07632
5.19533	12.5163	5.3559	0.07649
5.20888	12.5434	5.37086	0.07703
5.22388	12.5821	5.38533	0.07717
5.23792	12.6116	5.3993	0.07745
5.25098	12.6367	5.41426	0.07757
5.2655	12.6711	5.42923	0.07762
5.28002	12.7067	5.44419	0.07827
5.29405	12.7375	5.45866	0.078
5.30857	12.7669	5.47362	0.07788
5.32309	12.8032	5.48809	0.07869
5.33664	12.8324	5.50205	0.07855
5.35115	12.86	5.51652	0.07901
5.36567	12.8932	5.53149	0.07893
5.3797	12.9261	5.54545	0.07921
5.39374	12.9526	5.56092	0.07967
5.40874	12.988	5.57538	0.07948
5.42229	13.0153	5.58985	0.07977
5.43584	13.0397	5.60481	0.08004
5.45036	13.0722	5.61928	0.07986
5.46536	13.1044	5.63424	0.08019
5.47939	13.1331	5.64871	0.08066
5.49391	13.1615	5.66368	0.08084
5.50843	13.1928	5.67864	0.08083
5.52149	13.2164	5.69211	0.0808
5.53601	13.2426	5.70707	0.08173
5.55101	13.2718	5.72204	0.08108
5.56505	13.302	5.7365	0.08203
5.57956	13.3251	5.75147	0.08154
5.59408	13.3571	5.76693	0.08188
5.60763	13.3735	5.7804	0.0822
5.62166	13.3968	5.79537	0.08219
5.6357	13.42	5.81083	0.08261
5.6507	13.4516	5.82579	0.08255
5.66473	13.4733	5.83976	0.08302
5.67925	13.4999	5.85473	0.08249
5.69328	13.5212	5.86919	0.08283
5.70683	13.5437	5.88366	0.08311
5.72135	13.563	5.89812	0.08342
5.73538	13.5871	5.91359	0.08392
5.75038	13.6142	5.92755	0.0839
5.76393	13.6304	5.94302	0.08402
5.77845	13.6561	5.95748	0.08413
5.79249	13.6746	5.97145	0.08419
5.80652	13.6919	5.98592	0.08462
5.82007	13.7128	6.00138	0.08453
5.83555	13.7414	6.01585	0.08488
5.84959	13.762	6.03031	0.0852
5.86459	13.7797	6.04528	0.08482
5.87766	13.7993	6.06024	0.08544
5.8912	13.8148	6.07421	0.08521
5.90621	13.8354	6.08867	0.08541
5.92072	13.859	6.10364	0.08618
5.93476	13.879	6.11811	0.086
5.94879	13.896	6.13357	0.08636
5.96379	13.9213	6.14803	0.0864
5.97783	13.9364	6.1615	0.08653
5.99138	13.9512	6.17697	0.08666
6.00589	13.9703	6.19143	0.08726
6.02041	13.9961	6.2064	0.08729
6.03493	14.016	6.22086	0.08739
6.04945	14.0345	6.23633	0.08746
6.06348	14.0524	6.25079	0.08761
6.07654	14.0665	6.26476	0.08773
6.09106	14.0852	6.27972	0.08774
6.10606	14.1059	6.29469	0.08775
6.12058	14.1268	6.30866	0.08831
6.13462	14.1409	6.32462	0.0883
6.14913	14.1635	6.33909	0.08858
6.16317	14.1759	6.35305	0.08893
6.17672	14.1882	6.36752	0.089
6.19075	14.2059	6.38298	0.08895
6.20575	14.2296	6.39745	0.08947
6.2193	14.2461	6.41191	0.08947
6.2343	14.2622	6.42688	0.0895
6.24834	14.281	6.44184	0.09005
6.2614	14.2936	6.45581	0.09003
6.27592	14.3118	6.47028	0.09014
6.29092	14.331	6.48524	0.0904
6.30544	14.3522	6.49971	0.09047
6.31947	14.3662	6.51517	0.09018
6.33399	14.3858	6.52964	0.09058
6.34802	14.3976	6.54311	0.09122
6.36109	14.4066	6.55807	0.09079
6.37561	14.4268	6.57303	0.0916
6.39012	14.4451	6.588	0.09169
6.40416	14.4632	6.60296	0.09165
6.41916	14.4786	6.61793	0.09171
6.43319	14.4947	6.6319	0.09192
6.44626	14.5036	6.64586	0.0918
6.46077	14.5197	6.66083	0.09195
6.47626	14.5378	6.67629	0.09251
6.49029	14.5555	6.69026	0.09274
6.50433	14.5655	6.70572	0.09268
6.51885	14.5847	6.72019	0.09279
6.53336	14.5958	6.73366	0.09314
6.54691	14.6069	6.74862	0.09334
6.56095	14.6181	6.76408	0.09342
6.57595	14.6388	6.77905	0.0935
6.5895	14.6499	6.79402	0.09375
6.6045	14.6668	6.80848	0.09371
6.61853	14.6781	6.82295	0.09404
6.6316	14.6866	6.83741	0.0938
6.6466	14.7038	6.85238	0.09418
6.66112	14.718	6.86734	0.0945
6.67563	14.7317	6.88131	0.09441
6.68967	14.7403	6.89677	0.09497
6.70419	14.758	6.91124	0.09513
6.71773	14.7654	6.92471	0.09501
6.73177	14.7744	6.93967	0.09562
6.7458	14.7867	6.95514	0.09567
6.76032	14.8026	6.9696	0.09551
6.77435	14.8135	6.98407	0.096
6.78935	14.8291	6.99903	0.09621
6.8029	14.8406	7.0135	0.0963
6.81645	14.8456	7.02747	0.09598
6.83097	14.8598	7.04243	0.09656
6.84597	14.8742	7.0574	0.09655
6.86001	14.8842	7.07136	0.09673
6.87404	14.8937	7.08733	0.09689
6.88856	14.9128	7.10179	0.09687
6.90211	14.9158	7.11526	0.09704
6.91663	14.9228	7.13022	0.09719
6.93114	14.9367	7.14569	0.09722
6.94566	14.9515	7.15965	0.09772
6.95969	14.9584	7.17462	0.09735
6.97469	14.9729	7.18958	0.098
6.98824	14.98	7.20355	0.09794
7.00179	14.9845	7.21852	0.09795
7.01631	14.9995	7.23348	0.09843
7.03131	15.0154	7.24845	0.09808
7.04535	15.0269	7.26291	0.09838
7.05986	15.035	7.27838	0.09856
7.0739	15.0484	7.29234	0.09892
7.08793	15.0579	7.30631	0.09864
7.10196	15.0653	7.32127	0.09879
7.11648	15.0806	7.33674	0.09923
7.131	15.0986	7.3512	0.09938
7.14455	15.1079	7.36617	0.09903
7.15955	15.1268	7.38063	0.09943
7.1731	15.1367	7.3946	0.0998
7.18665	15.1473	7.40957	0.09974
7.20117	15.167	7.42403	0.10005
7.21568	15.1849	7.4395	0.10036
7.22972	15.2022	7.45396	0.10016
7.24424	15.2154	7.46893	0.10041
7.25875	15.2353	7.48339	0.10047
7.2723	15.2523	7.49736	0.10054
7.28682	15.2668	7.51183	0.10066
7.30134	15.2831	7.52679	0.10096
7.31586	15.3078	7.54126	0.1013
7.32941	15.3191	7.55622	0.10104
7.34441	15.3414	7.57119	0.10118
7.35796	15.3537	7.58515	0.10129
7.37151	15.3658	7.59962	0.1016
7.38602	15.3873	7.61458	0.10143
7.40103	15.4084	7.62955	0.10164
7.41458	15.4248	7.64401	0.1017
7.42958	15.4409	7.65898	0.1024
7.44409	15.4622	7.67345	0.10222
7.45716	15.474	7.68741	0.10223
7.47168	15.4884	7.70288	0.10241
7.48668	15.5091	7.71784	0.10253
7.5012	15.528	7.73231	0.10262
7.51523	15.5428	7.74727	0.10276
7.52975	15.5627	7.76224	0.10303
7.5433	15.5729	7.77571	0.10293
7.55733	15.5884	7.79017	0.10282
7.57136	15.6023	7.80563	0.10358
7.58637	15.6227	7.8211	0.10373
7.6004	15.6381	7.83556	0.1034
7.6154	15.6573	7.85003	0.10362
7.62895	15.6682	7.865	0.10379
7.6425	15.6828	7.87896	0.10364
7.65653	15.694	7.89343	0.10385
7.67154	15.7132	7.90889	0.10383
7.68605	15.7306	7.92336	0.10391
7.6996	15.7409	7.93832	0.10459
7.7146	15.759	7.95279	0.10447
7.72815	15.7698	7.96676	0.10427
7.7417	15.7801	7.98122	0.10433
7.75622	15.7961	7.99619	0.10461
7.77122	15.8157	8.01115	0.10459
7.78526	15.8318	8.02562	0.1048
7.79977	15.8412	8.04008	0.10476
7.81381	15.857	8.05455	0.10504
7.82687	15.8676	8.06901	0.10528
7.84187	15.8814	8.08398	0.10535
7.85639	15.8995	8.09944	0.10574
7.87091	15.9135	8.11341	0.10569
7.88446	15.9251	8.12838	0.10585
7.89946	15.9444	8.14334	0.10592
7.91349	15.9553	8.15731	0.10558
7.92656	15.9617	8.17177	0.10579
7.94156	15.9795	8.18724	0.10621
7.95656	15.9994	8.2017	0.10614
7.97011	16.0124	8.21617	0.10659
7.98511	16.0281	8.23163	0.10696
7.99866	16.0393	8.2456	0.10656
8.01221	16.05	8.26007	0.10674
8.02721	16.064	8.27503	0.10642
8.04173	16.0805	8.29	0.1068
8.05625	16.0977	8.30446	0.10676
8.07028	16.1064	8.31992	0.10681
8.0848	16.1272	8.33439	0.10714
8.09883	16.1353	8.34836	0.10699
8.1119	16.1442	8.36233	0.10717
8.12642	16.1583	8.37829	0.10756
8.14142	16.1779	8.39275	0.10753
8.15545	16.1926	8.40772	0.10768
8.16997	16.2056	8.42268	0.10784
8.184	16.2183	8.43665	0.10788
8.19658	16.2261	8.45112	0.10774
8.21159	16.2411	8.46608	0.10769
8.2261	16.2538	8.48105	0.10858
8.24111	16.271	8.49501	0.10815
8.25465	16.2791	8.51048	0.10838
8.26917	16.2967	8.52444	0.10821
8.28369	16.3078	8.53841	0.10849
8.29724	16.3136	8.55338	0.10858
8.31127	16.3273	8.56834	0.10884
8.32627	16.3469	8.58331	0.10897
8.34031	16.3612	8.59777	0.10891
8.35531	16.3775	8.61274	0.10889
8.36837	16.3872	8.6272	0.10893
8.38192	16.3973	8.64117	0.10912
8.39644	16.4136	8.65613	0.10925
8.41193	16.4323	8.6711	0.10946
8.42645	16.4473	8.68556	0.10968
8.44	16.4556	8.70103	0.10957
8.45451	16.4745	8.71549	0.10923
8.46903	16.4852	8.72896	0.10996
8.4821	16.4926	8.74393	0.10959
8.49661	16.5056	8.75989	0.11027
8.51161	16.5273	8.77386	0.11011
8.52565	16.5384	8.78882	0.11019
8.54017	16.5544	8.80379	0.11046
8.5542	16.5658	8.81825	0.11025
8.56775	16.5756	8.83272	0.11046
8.58178	16.5913	8.84768	0.11053
8.59678	16.6067	8.86215	0.11068
8.6113	16.6229	8.87711	0.11064
8.62534	16.6335	8.89208	0.11059
8.63937	16.6505	8.90605	0.11072
8.6534	16.6599	8.92001	0.11077
8.66695	16.668	8.93498	0.11093
8.68147	16.6823	8.95044	0.11113
8.69647	16.702	8.96491	0.11126
8.71002	16.7108	8.97937	0.11153
8.72551	16.7308	8.99434	0.11145
8.73857	16.7396	9.0088	0.11147
8.7526	16.7504	9.02327	0.11155
8.76664	16.7634	9.03774	0.11158
8.78164	16.7828	9.0522	0.11183
8.79567	16.7954	9.06717	0.11176
8.81019	16.8063	9.08263	0.11219
8.82471	16.8249	9.0971	0.11194
8.83777	16.8314	9.11106	0.11191
8.85229	16.8424	9.12553	0.11212
8.86681	16.8566	9.14099	0.1124
8.88133	16.8756	9.15496	0.11266
8.89584	16.8874	9.16993	0.11214
8.91036	16.9042	9.18489	0.11248
8.92391	16.9123	9.19936	0.11243
8.93746	16.9211	9.21382	0.11289
8.95198	16.9385	9.22879	0.11301
8.96698	16.9541	9.24375	0.11307
8.98101	16.9689	9.25822	0.11321
8.99553	16.9804	9.27318	0.11337
9.00957	16.9938	9.28765	0.11332
9.02311	17.0017	9.30162	0.11305
9.03763	17.0102	9.31658	0.11374
9.05215	17.0239	9.33204	0.11386
9.06715	17.0442	9.34651	0.11382
9.08022	17.0494	9.36148	0.11406
9.09522	17.0679	9.37594	0.11375
9.10877	17.0733	9.38991	0.11331
9.12232	17.081	9.40487	0.11402
9.13684	17.0975	9.41984	0.1137
9.15135	17.11	9.4348	0.11431
9.16539	17.122	9.44927	0.1141
9.17991	17.1338	9.46423	0.11468
9.19442	17.1471	9.4787	0.11418
9.20797	17.1578	9.49267	0.11454
9.22249	17.1661	9.50713	0.11474
9.23701	17.1784	9.5226	0.11474
9.25152	17.195	9.53656	0.115
9.26507	17.2013	9.55153	0.11463
9.28008	17.2183	9.56599	0.11505
9.29411	17.2254	9.58046	0.11487
9.30717	17.2315	9.59493	0.11472
9.32218	17.2472	9.61039	0.11516
9.33669	17.2592	9.62485	0.11521
9.35073	17.2724	9.63932	0.11528
9.36524	17.283	9.65429	0.11534
9.37928	17.295	9.66875	0.1157
9.39283	17.3009	9.68322	0.1155
9.40734	17.3139	9.69768	0.11625
9.42235	17.3261	9.71315	0.11573
9.43638	17.3402	9.72711	0.11599
9.4509	17.3491	9.74258	0.11612
9.46542	17.3643	9.75754	0.11629
9.47945	17.3707	9.77101	0.11621
9.493	17.3777	9.78598	0.11621
9.50655	17.3871	9.80094	0.11648
9.52203	17.4061	9.8164	0.11685
9.53655	17.4183	9.83087	0.11626
9.55107	17.4275	9.84534	0.11676
9.56462	17.4374	9.8603	0.11681
9.57817	17.4457	9.87427	0.11683
9.5922	17.4525	9.88873	0.11717
9.6072	17.467	9.9042	0.11701
9.62124	17.4803	9.91817	0.11736
9.63527	17.4878	9.93363	0.11745
9.64979	17.501	9.94809	0.11756
9.66382	17.5081	9.96206	0.11705
9.67737	17.5136	9.97653	0.11788
9.69189	17.524	9.99149	0.11763
9.70689	17.5416	10.0069	0.11797
9.72092	17.5505	10.0209	0.11796
9.73544	17.5585	10.0359	0.11796
9.74948	17.5674	10.0499	0.118
9.76302	17.5735	10.0648	0.11824
9.77754	17.581	10.0793	0.11761
9.79206	17.5941	10.0943	0.11832
9.80658	17.607	10.1087	0.11839
9.82061	17.6119	10.1237	0.11847
9.83561	17.6274	10.1387	0.11845
9.84868	17.6308	10.1521	0.11848
9.86271	17.6347	10.1676	0.11873
9.87723	17.6443	10.1825	0.11882
9.89223	17.6618	10.197	0.11908
9.90578	17.6697	10.2115	0.11894
9.92078	17.6804	10.2269	0.1192
9.93433	17.6894	10.2414	0.11948
9.94788	17.6971	10.2554	0.11894
9.96288	17.7044	10.2703	0.11933
9.9774	17.7211	10.2853	0.1196
9.99192	17.7324	10.2993	0.11945
10.006	17.7372	10.3147	0.11988
10.0205	17.7525	10.3297	0.12025
10.0345	17.7605	10.3432	0.12011
10.048	17.7634	10.3581	0.12005
10.0616	17.7755	10.3736	0.11981
10.0776	17.7949	10.3886	0.12024
10.0906	17.8027	10.4025	0.12016
10.1061	17.8196	10.418	0.12084
10.1192	17.8265	10.4324	0.12094
10.1323	17.8334	10.4459	0.12015
10.1472	17.8473	10.4614	0.12057
10.1623	17.8639	10.4764	0.12063
10.1768	17.8773	10.4903	0.12071
10.1903	17.8857	10.5058	0.12092
10.2053	17.9037	10.5203	0.12086
10.2189	17.9134	10.5337	0.12077
10.2324	17.9188	10.5487	0.12095
10.2469	17.9332	10.5637	0.12081
10.2619	17.9541	10.5786	0.12118
10.276	17.9653	10.5931	0.12115
10.291	17.9782	10.608	0.1214
10.3045	17.9872	10.6225	0.12152
10.3181	17.9952	10.637	0.12136
10.3326	18.0054	10.6514	0.12127
10.3471	18.0196	10.6664	0.12193
10.3616	18.0303	10.6809	0.12192
10.3757	18.0391	10.6963	0.12167
10.3902	18.0524	10.7108	0.1222
10.4047	18.0562	10.7248	0.12219
10.4183	18.0571	10.7392	0.12211
10.4323	18.0661	10.7552	0.12227
10.4473	18.0808	10.7692	0.12231
10.4608	18.0828	10.7836	0.12216
10.4758	18.0911	10.7991	0.12242
10.4894	18.0946	10.8136	0.12294
10.5034	18.0971	10.828	0.12272
10.5175	18.1047	10.843	0.12278
10.5325	18.1113	10.858	0.123
10.547	18.1222	10.8719	0.12298
10.561	18.1243	10.8874	0.12284
10.575	18.1361	10.9014	0.1233
10.5891	18.1409	10.9153	0.12348
10.6026	18.1434	10.9303	0.12351
10.6171	18.1515	10.9462	0.12346
10.6317	18.1649	10.9602	0.12319
10.6452	18.1698	10.9752	0.12369
10.6607	18.1842	10.9901	0.12376
10.6747	18.1889	11.0036	0.12336
10.6878	18.1908	11.0186	0.12385
10.7023	18.2032	11.033	0.12411
10.7173	18.2167	11.0475	0.12423
10.7313	18.2257	11.0625	0.1237
10.7454	18.2314	11.0774	0.12416
10.7599	18.2473	11.0919	0.12408
10.7739	18.2534	11.1059	0.12446
10.788	18.2578	11.1213	0.12432
10.8025	18.2699	11.1363	0.12504
10.8175	18.2847	11.1503	0.12457
10.831	18.2917	11.1652	0.12475
10.846	18.3062	11.1802	0.12486
10.8596	18.3105	11.1947	0.1248
10.8731	18.3137	11.2091	0.12517
10.8877	18.3256	11.2241	0.12529
10.9026	18.3394	11.2391	0.12519
10.9167	18.3501	11.2535	0.12542
10.9312	18.354	11.2685	0.12539
10.9448	18.3642	11.2829	0.12551
10.9593	18.3734	11.2964	0.12544
10.9733	18.377	11.3119	0.12589
10.9878	18.3869	11.3273	0.12541
11.0028	18.3998	11.3413	0.12605
11.0159	18.4008	11.3568	0.12608
11.0309	18.4149	11.3712	0.12581
11.0449	18.4182	11.3852	0.12576
11.0585	18.4217	11.4002	0.12591
11.0725	18.431	11.4146	0.12619
11.0875	18.4439	11.4296	0.12635
11.1015	18.4517	11.4446	0.12623
11.1156	18.4573	11.4595	0.12648
11.1301	18.4681	11.4735	0.12645
11.1436	18.4745	11.488	0.12658
11.1582	18.4805	11.5024	0.12662
11.1727	18.4894	11.5174	0.12677
11.1872	18.5039	11.5319	0.12688
11.2007	18.5079	11.5468	0.12703
11.2157	18.5222	11.5613	0.12696
11.2293	18.5305	11.5758	0.12694
11.2428	18.5376	11.5907	0.12701
11.2574	18.5556	11.6052	0.12746
11.2724	18.5755	11.6202	0.12766
11.2864	18.5899	11.6346	0.12741
11.3009	18.6034	11.6496	0.12769
11.3149	18.6188	11.6641	0.12771
11.3285	18.6311	11.6785	0.1274
11.343	18.6461	11.693	0.12734
11.358	18.6643	11.708	0.12772
11.372	18.6844	11.7224	0.128
11.3866	18.699	11.7379	0.12782
11.4011	18.7193	11.7523	0.12786
11.4146	18.7318	11.7663	0.12825
11.4282	18.7423	11.7808	0.12848
11.4427	18.7587	11.7963	0.12849
11.4577	18.7807	11.8112	0.12833
11.4717	18.7944	11.8262	0.12844
11.4867	18.8098	11.8406	0.12848
11.5003	18.8201	11.8551	0.12864
11.5143	18.8329	11.8696	0.12876
11.5283	18.8436	11.884	0.12843
11.5429	18.8602	11.8995	0.12901
11.5574	18.8784	11.914	0.12857
11.5709	18.8861	11.9289	0.12885
11.5859	18.9044	11.9434	0.12876
11.5995	18.9142	11.9574	0.1292
11.613	18.9231	11.9718	0.12924
11.6276	18.9408	11.9868	0.12938
11.6426	18.9605	12.0018	0.12925
11.6566	18.9745	12.0162	0.12922
11.6711	18.9868	12.0312	0.12957
11.6851	19.0022	12.0457	0.12963
11.6987	19.0121	12.0601	0.12995
11.7132	19.0243	12.0751	0.12957
11.7277	19.0449	12.09	0.12991
11.7423	19.0615	12.1045	0.12984
11.7558	19.0697	12.1195	0.12964
11.7708	19.0895	12.1334	0.13006
11.7848	19.1014	12.1474	0.13025
11.7979	19.1092	12.1629	0.13006
11.8129	19.1275	12.1778	0.13057
11.8274	19.1471	12.1923	0.13039
11.8419	19.1643	12.2068	0.13021
11.8565	19.1774	12.2217	0.13078
11.8705	19.1902	12.2367	0.13054
11.8835	19.2012	12.2507	0.13083
11.8981	19.2134	12.2656	0.13071
11.9131	19.2301	12.2806	0.13084
11.9276	19.2489	12.2951	0.13109
11.9416	19.2588	12.3105	0.13073
11.9566	19.2773	12.325	0.13104
11.9702	19.2864	12.339	0.13149
11.9837	19.297	12.3534	0.13113
11.9977	19.3112	12.3689	0.13133
12.0132	19.3313	12.3834	0.13165
12.0263	19.3413	12.3983	0.13139
12.0413	19.3549	12.4128	0.13154
12.0549	19.3641	12.4273	0.13165
12.0684	19.3738	12.4417	0.13167
12.0829	19.3835	12.4562	0.13199
12.0979	19.4008	12.4717	0.13192
12.1124	19.4151	12.4856	0.13202
12.1265	19.4236	12.5011	0.13198
12.141	19.4408	12.5155	0.13212
12.1545	19.4483	12.529	0.13223
12.1681	19.4532	12.544	0.13251
12.1826	19.4674	12.5589	0.1324
12.1976	19.4859	12.5739	0.13283
12.2112	19.4964	12.5884	0.13268
12.2266	19.5096	12.6034	0.13315
12.2402	19.5179	12.6178	0.13282
12.2533	19.525	12.6323	0.13286
12.2678	19.5402	12.6467	0.1329
12.2833	19.5564	12.6617	0.13345
12.2973	19.5688	12.6762	0.13334
12.3113	19.5758	12.6916	0.13322
12.3259	19.5937	12.7061	0.13327
12.3399	19.6024	12.7201	0.13325
12.3539	19.6105	12.735	0.13365
12.368	19.6213	12.75	0.13408
12.3829	19.6397	12.765	0.13397
12.397	19.6506	12.7794	0.1341
12.412	19.6672	12.7944	0.13431
12.4255	19.6739	12.8089	0.13442
12.4391	19.6827	12.8233	0.13446
12.4531	19.6938	12.8383	0.13453
12.4681	19.7081	12.8528	0.1348
12.4826	19.7232	12.8677	0.1346
12.4967	19.7331	12.8827	0.13473
12.5107	19.7484	12.8967	0.135
12.5252	19.7555	12.9111	0.13513
12.5388	19.7614	12.9256	0.13517
12.5528	19.7699	12.9411	0.13546
12.5678	19.7888	12.9555	0.13548
12.5814	19.7969	12.97	0.13533
12.5968	19.8134	12.9849	0.13554
12.6099	19.8171	12.9989	0.13574
12.6235	19.8241	13.0139	0.13558
12.638	19.8393	13.0283	0.13575
12.6525	19.8532	13.0433	0.13584
12.667	19.8654	13.0573	0.13572
12.6815	19.873	13.0732	0.13625
12.6956	19.89	13.0877	0.13651
12.7091	19.8967	13.1012	0.13642
12.7236	19.9037	13.1161	0.13594
12.7381	19.9162	13.1316	0.13675
12.7531	19.9326	13.1456	0.13661
12.7667	19.9378	13.1605	0.13679
12.7817	19.9541	13.1755	0.13644
12.7952	19.9577	13.1895	0.13724
12.8088	19.963	13.2044	0.13687
12.8233	19.9769	13.2194	0.13695
12.8383	19.9928	13.2339	0.13726
12.8523	20.0028	13.2488	0.1369
12.8674	20.0136	13.2638	0.13726
12.8804	20.0214	13.2778	0.13736
12.8945	20.0315	13.2922	0.13711
12.909	20.0377	13.3072	0.13704
12.9235	20.0471	13.3226	0.13757
12.9385	20.065	13.3371	0.13776
12.9515	20.0667	13.3521	0.13781
12.967	20.0817	13.3666	0.13804
12.9806	20.086	13.3805	0.13797
12.9937	20.0889	13.3955	0.13808
13.0082	20.1003	13.4105	0.13809
13.0232	20.1125	13.4254	0.13827
13.0367	20.1217	13.4399	0.13862
13.0517	20.1263	13.4548	0.13837
13.0658	20.1355	13.4693	0.13863
13.0793	20.1415	13.4828	0.13866
13.0938	20.1448	13.4977	0.13883
13.1083	20.151	13.5127	0.13894
13.1229	20.1604	13.5267	0.13887
13.1369	20.1622	13.5421	0.13868
13.1514	20.1695	13.5571	0.13883
13.165	20.1665	13.5711	0.13914
13.1785	20.1627	13.5855	0.13887
13.1935	20.1683	13.6005	0.13947
13.208	20.1739	13.6155	0.13939
13.2221	20.1721	13.6299	0.1399
13.2366	20.1672	13.6449	0.13964
13.2511	20.1659	13.6594	0.13993
13.2646	20.1598	13.6733	0.13972
13.2787	20.1507	13.6888	0.14015
13.2937	20.1498	13.7033	0.13993
13.3082	20.1495	13.7177	0.13993
13.3217	20.1349	13.7332	0.14001
13.3368	20.1361	13.7482	0.14027
13.3503	20.1211	13.7616	0.14
13.3643	20.1101	13.7766	0.14052
13.3784	20.0998	13.7916	0.14042
13.3934	20.0935	13.8065	0.14027
13.4074	20.0864	13.8215	0.14064
13.4224	20.0742	13.836	0.14085
13.436	20.057	13.8504	0.14082
13.4495	20.0357	13.8649	0.14092
13.4635	20.0012	13.8794	0.14077
13.4785	19.9674	13.8948	0.14104
13.4931	19.924	13.9093	0.14129
13.5066	19.8503	13.9242	0.14119
13.5216	19.7643	13.9387	0.14123
13.5356	19.663	13.9527	0.14179
13.5487	19.5669	13.9671	0.14149
13.5632	19.4891	13.9821	0.14165
13.5782	19.438	13.9971	0.14157
13.5923	19.3916	14.0115	0.14167
13.6068	19.3666	14.0265	0.14154
13.6208	19.3633	14.0405	0.14184
13.6339	19.3723	14.0549	0.1419
13.6489	19.3912	14.0699	0.14206
13.6634	19.4184	14.0854	0.1423
13.6779	19.4485	14.0993	0.14216
13.6915	19.468	14.1148	0.14248
13.707	19.5059	14.1293	0.14244
13.7205	19.5301	14.1427	0.1424
13.7336	19.5533	14.1577	0.14242
13.7481	19.5876	14.1731	0.14265
13.7636	19.6239	14.1876	0.14286
13.7771	19.6523	14.2021	0.14302
13.7921	19.6828	14.2175	0.14301
13.8062	19.7119	14.232	0.14322
13.8192	19.7392	14.246	0.14341
13.8337	19.7738	14.2609	0.14303
13.8487	19.8097	14.2759	0.14304
13.8633	19.8491	14.2904	0.14346
13.8768	19.8788	14.3058	0.14333
13.8918	19.9225	14.3203	0.14353
13.9058	19.9513	14.3343	0.14371
13.9189	19.9786	14.3487	0.14367
13.9334	20.0193	14.3642	0.14334
13.9484	20.06	14.3787	0.14387
13.9625	20.0945	14.3936	0.14405
13.977	20.128	14.4081	0.14434
13.9905	20.1617	14.4226	0.14393
14.0036	20.1901	14.437	0.14423
14.0186	20.2245	14.4515	0.14419
14.0331	20.2597	14.467	0.14413
14.0476	20.2938	14.4814	0.14452
14.0617	20.3213	14.4964	0.1446
14.0767	20.3605	14.5109	0.14444
14.0907	20.3846	14.5243	0.14466
14.1038	20.406	14.5393	0.14482
14.1183	20.4365	14.5543	0.14496
14.1333	20.4723	14.5692	0.14475
14.1473	20.4995	14.5842	0.14512
14.1623	20.5294	14.5986	0.14517
14.1759	20.5481	14.6131	0.14525
14.1889	20.5738	14.6276	0.1452
14.2039	20.5994	14.6425	0.14497
14.2189	20.6285	14.6575	0.14571
14.233	20.6544	14.6715	0.14574
14.247	20.6755	14.6869	0.14583
14.2615	20.7035	14.7014	0.14577
14.276	20.7236	14.7154	0.14589
14.2891	20.7374	14.7298	0.14633
14.3036	20.7606	14.7453	0.14615
14.3186	20.7882	14.7598	0.14593
14.3322	20.8081	14.7742	0.14616
14.3472	20.8324	14.7897	0.14646
14.3612	20.8484	14.8042	0.14633
14.3748	20.8647	14.8186	0.14634
14.3888	20.8853	14.8336	0.14661
14.4038	20.9068	14.8486	0.14682
14.4183	20.9287	14.8625	0.14637
14.4323	20.9426	14.878	0.1471
14.4464	20.9667	14.892	0.14702
14.4604	20.9803	14.9064	0.14728
14.4744	20.9926	14.9209	0.14742
14.4885	21.0103	14.9364	0.14731
14.5035	21.0347	14.9508	0.14752
14.517	21.0481	14.9653	0.14746
14.532	21.0712	14.9802	0.14744
14.5461	21.0834	14.9947	0.14779
14.5591	21.0939	15.0087	0.14748
14.5736	21.112	15.0236	0.14765
14.5886	21.1335	15.0386	0.14803
14.6027	21.1483	15.0531	0.14808
14.6172	21.1598	15.0686	0.14807
14.6317	21.1808	15.083	0.14783
14.6448	21.1889	15.0965	0.14816
14.6593	21.1985	15.1114	0.14827
14.6738	21.2144	15.1269	0.14832
14.6888	21.2358	15.1409	0.14818
14.7028	21.2446	15.1558	0.14891
14.7174	21.263	15.1708	0.14875
14.7309	21.2704	15.1848	0.14867
14.7445	21.2791	15.1997	0.14893
14.759	21.2954	15.2147	0.1487
14.774	21.3152	15.2297	0.14905
14.788	21.3274	15.2441	0.14893
14.803	21.3417	15.2591	0.14897
14.8161	21.3508	15.2736	0.1493
14.8301	21.3631	15.2875	0.14937
14.8446	21.3724	15.3025	0.14954
14.8591	21.3857	15.318	0.14934
14.8742	21.4072	15.3324	0.14959
14.8877	21.4127	15.3474	0.14971
14.9022	21.4297	15.3619	0.14998
14.9162	21.4378	15.3763	0.14976
14.9293	21.445	15.3908	0.14979
14.9434	21.4587	15.4053	0.14992
14.9588	21.4777	15.4207	0.15053
14.9724	21.4892	15.4352	0.15068
14.9869	21.4998	15.4502	0.15015
15.0009	21.514	15.4646	0.15034
15.015	21.5231	15.4786	0.15042
15.0295	21.5341	15.4931	0.15045
15.044	21.5482	15.508	0.15076
15.0585	21.5631	15.5225	0.15084
15.0726	21.5713	15.5374	0.15083
15.0871	21.5872	15.5524	0.15084
15.1006	21.5947	15.5664	0.15072
15.1147	21.6015	15.5813	0.15086
15.1292	21.6176	15.5958	0.15069
15.1437	21.631	15.6108	0.15086
15.1572	21.6426	15.6252	0.15126
15.1723	21.6564	15.6407	0.15127
15.1863	21.6683	15.6547	0.15135
15.2003	21.6779	15.6686	0.15093
15.2143	21.6845	15.6836	0.15145
15.2294	21.7008	15.6986	0.15157
15.2439	21.7173	15.713	0.15164
15.2579	21.7232	15.7285	0.15181
15.2724	21.7401	15.743	0.15199
15.2865	21.7451	15.7569	0.15191
15.2995	21.7529	15.7719	0.15183
15.314	21.7656	15.7869	0.15218
15.329	21.7801	15.8018	0.15231
15.3431	21.7951	15.8168	0.15239
15.3581	21.8075	15.8313	0.15246
15.3716	21.8148	15.8462	0.15278
15.3852	21.8251	15.8602	0.15245
15.3992	21.8324	15.8751	0.15245
15.4137	21.8463	15.8901	0.15257
15.4287	21.8617	15.9041	0.15272
15.4423	21.8673	15.92	0.1527
15.4573	21.8834	15.934	0.1527
15.4708	21.8916	15.948	0.15307
15.4844	21.8976	15.9624	0.15286
15.4989	21.9114	15.9774	0.15306
15.5139	21.9316	15.9924	0.15346
15.5279	21.9425	16.0068	0.15341
15.5429	21.9538	16.0213	0.15336
15.556	21.9634	16.0358	0.15309
15.5695	21.972	16.0502	0.15325
15.5845	21.9839	16.0657	0.15372
15.5996	21.9998	16.0807	0.15375
15.6136	22.0138	16.0946	0.15392
15.6271	22.0216	16.1096	0.15393
15.6426	22.0394	16.1246	0.1539
15.6562	22.0462	16.1385	0.15364
15.6697	22.0514	16.153	0.15405
15.6842	22.0631	16.1685	0.15409
15.6992	22.0854	16.1829	0.15411
15.7128	22.096	16.1979	0.15436
15.7278	22.1072	16.2128	0.15449
15.7418	22.1194	16.2268	0.15481
15.7549	22.1283	16.2413	0.15407
15.7694	22.1385	16.2563	0.15463
15.7844	22.1537	16.2712	0.15447
15.7989	22.1686	16.2857	0.15456
15.813	22.1779	16.3007	0.15487
15.828	22.1967	16.3156	0.155
15.841	22.2019	16.3291	0.15478
15.8546	22.2075	16.344	0.15529
15.8691	22.2213	16.359	0.15503
15.8841	22.2393	16.374	0.15517
15.8981	22.2538	16.3889	0.15525
15.9126	22.2651	16.4039	0.15564
15.9267	22.2757	16.4184	0.15576
15.9397	22.2844	16.4323	0.15552
15.9547	22.2965	16.4468	0.15532
15.9693	22.3104	16.4623	0.1555
15.9833	22.3265	16.4762	0.15575
15.9978	22.334	16.4917	0.15573
16.0123	22.3522	16.5062	0.15598
16.0259	22.3594	16.5196	0.1561
16.0394	22.3615	16.5341	0.15614
16.0539	22.3788	16.5496	0.15643
16.0689	22.3985	16.5645	0.1564
16.083	22.4108	16.579	0.15661
16.098	22.4234	16.594	0.15654
16.1115	22.4323	16.6084	0.15682
16.1251	22.4411	16.6229	0.15632
16.1391	22.4544	16.6379	0.15639
16.1541	22.4694	16.6523	0.15678
16.1686	22.4865	16.6668	0.15674
16.1827	22.4921	16.6822	0.15682
16.1972	22.5125	16.6967	0.15704
16.2117	22.5223	16.7102	0.15702
16.2248	22.526	16.7251	0.15741
16.2393	22.5399	16.7411	0.15716
16.2543	22.5623	16.7556	0.1571
16.2678	22.569	16.77	0.15752
16.2828	22.5847	16.7845	0.15752
16.2969	22.5938	16.7995	0.1575
16.3104	22.6028	16.8134	0.15742
16.3244	22.6178	16.8284	0.15805
16.3394	22.6303	16.8434	0.15755
16.354	22.6462	16.8578	0.15811
16.368	22.6562	16.8738	0.15773
16.382	22.6732	16.8878	0.15829
16.3961	22.6795	16.9017	0.15791
16.4096	22.685	16.9162	0.15828
16.4241	22.6987	16.9317	0.15829
16.4391	22.7197	16.9461	0.15823
16.4527	22.7286	16.9611	0.15865
16.4677	22.7433	16.9761	0.15864
16.4817	22.7514	16.9895	0.15866
16.4948	22.7599	17.0045	0.15838
16.5093	22.7728	17.019	0.15888
16.5243	22.7869	17.0339	0.15882
16.5379	22.7989	17.0484	0.15885
16.5529	22.8112	17.0638	0.15885
16.5669	22.8296	17.0778	0.15922
16.5804	22.8331	17.0918	0.159
16.595	22.8421	17.1073	0.15945
16.6095	22.8586	17.1217	0.15916
16.624	22.876	17.1362	0.15959
16.6385	22.8866	17.1512	0.15929
16.653	22.9045	17.1661	0.15939
16.6666	22.9086	17.1801	0.15954
16.6801	22.9153	17.195	0.15958
16.6946	22.9325	17.21	0.15996
16.7096	22.9489	17.2245	0.15988
16.7237	22.9616	17.2394	0.15969
16.7382	22.9732	17.2544	0.16028
16.7522	22.9844	17.2689	0.16004
16.7658	22.9941	17.2828	0.16015
16.7808	23.0042	17.2978	0.16023
16.7948	23.0154	17.3133	0.16069
16.8098	23.034	17.3272	0.16068
16.8229	23.0376	17.3427	0.16053
16.8384	23.057	17.3567	0.16039
16.8514	23.0601	17.3711	0.16066
16.8655	23.0713	17.3856	0.16065
16.879	23.0836	17.4011	0.16106
16.894	23.1015	17.416	0.16085
16.9085	23.1152	17.4305	0.16091
16.9226	23.1239	17.4455	0.16109
16.9371	23.1386	17.4594	0.16128
16.9502	23.1462	17.4739	0.16115
16.9652	23.1582	17.4884	0.1614
16.9797	23.1678	17.5033	0.16123
16.9942	23.1878	17.5178	0.16161
17.0078	23.1928	17.5328	0.16131
17.0227	23.2086	17.5472	0.16153
17.0368	23.2164	17.5617	0.16151
17.0498	23.2215	17.5761	0.16176
17.0644	23.2368	17.5916	0.16184
17.0794	23.2532	17.6066	0.16198
17.0934	23.2656	17.621	0.16232
17.1084	23.2786	17.6355	0.16176
17.1219	23.2846	17.65	0.16181
17.1355	23.2945	17.6639	0.16211
17.15	23.3051	17.6789	0.16244
17.165	23.3194	17.6944	0.16247
17.1795	23.3377	17.7083	0.16258
17.1936	23.3439	17.7238	0.16249
17.2081	23.361	17.7383	0.16263
17.2221	23.3688	17.7522	0.16235
17.2357	23.3747	17.7672	0.16269
17.2492	23.386	17.7822	0.16282
17.2647	23.4055	17.7976	0.16283
17.2787	23.4179	17.8121	0.16305
17.2937	23.4329	17.8266	0.16311
17.3073	23.4404	17.8415	0.16299
17.3208	23.4525	17.8555	0.16321
17.3354	23.4591	17.8705	0.16321
17.3499	23.473	17.8854	0.16331
17.3644	23.4899	17.8999	0.16342
17.3779	23.4953	17.9149	0.16365
17.3929	23.5124	17.9293	0.16379
17.4065	23.5222	17.9433	0.16369
17.42	23.5268	17.9578	0.16372
17.4346	23.5414	17.9727	0.16378
17.4496	23.5598	17.9877	0.16408
17.4636	23.5728	18.0021	0.16371
17.4781	23.582	18.0171	0.16391
17.4917	23.5946	18.0316	0.16417
17.5052	23.603	18.0455	0.1641
17.5202	23.6155	18.0605	0.16444
17.5347	23.63	18.0755	0.16455
17.5493	23.6444	18.0899	0.16455
17.5633	23.6557	18.1049	0.16462
17.5783	23.6739	18.1199	0.16446
17.5918	23.6803	18.1333	0.16437
17.6049	23.6819	18.1483	0.16467
17.6199	23.6997	18.1638	0.16448
17.6349	23.7175	18.1787	0.16496
17.6485	23.7288	18.1932	0.16497
17.6635	23.7426	18.2082	0.16549
17.677	23.7522	18.2221	0.16498
17.691	23.7631	18.2366	0.16503
17.7051	23.7715	18.2516	0.16502
17.7201	23.7879	18.2665	0.16569
17.7346	23.8059	18.281	0.16519
17.7486	23.8101	18.2965	0.16552
17.7631	23.8304	18.3104	0.16593
17.7772	23.8375	18.3249	0.16561
17.7907	23.8402	18.3393	0.16571
17.8048	23.8573	18.3548	0.16632
17.8198	23.876	18.3698	0.16594
17.8333	23.8871	18.3837	0.16589
17.8483	23.8995	18.3992	0.1659
17.8619	23.9109	18.4132	0.16627
17.8754	23.9169	18.4272	0.16628
17.8899	23.9303	18.4421	0.1663
17.9049	23.9456	18.4571	0.16638
17.919	23.9608	18.4715	0.16601
17.933	23.9677	18.487	0.16662
17.948	23.9862	18.5015	0.16658
17.962	23.9943	18.5149	0.16673
17.9751	23.9979	18.5299	0.16697
17.9896	24.0138	18.5449	0.1666
18.0046	24.0329	18.5598	0.16734
18.0187	24.0452	18.5743	0.16697
18.0337	24.0606	18.5893	0.16674
18.0467	24.0669	18.6037	0.1672
18.0603	24.0776	18.6177	0.16736
18.0748	24.092	18.6332	0.16735
18.0903	24.1084	18.6481	0.16733
18.1043	24.1207	18.6626	0.16752
18.1183	24.1305	18.678	0.16769
18.1329	24.1491	18.692	0.16767
18.1474	24.1564	18.706	0.16774
18.1604	24.161	18.7205	0.16798
18.1749	24.1734	18.7364	0.16807
18.1899	24.1954	18.7509	0.16806
18.2035	24.2028	18.7654	0.16793
18.219	24.218	18.7803	0.16805
18.2325	24.2283	18.7948	0.16812
18.2461	24.2386	18.8092	0.16801
18.2601	24.2512	18.8242	0.16857
18.2751	24.2665	18.8387	0.16836
18.2892	24.2803	18.8531	0.16836
18.3037	24.2915	18.8686	0.16885
18.3177	24.3062	18.8831	0.16851
18.3322	24.3157	18.897	0.16876
18.3458	24.3213	18.9115	0.16861
18.3598	24.3322	18.927	0.1689
18.3743	24.3543	18.9414	0.16907
18.3884	24.3631	18.9559	0.16867
18.4034	24.3818	18.9709	0.16914
18.4169	24.3888	18.9848	0.16885
18.4305	24.3969	18.9993	0.16912
18.445	24.4117	19.0143	0.16954
18.46	24.4288	19.0292	0.16928
18.4735	24.4397	19.0432	0.16951
18.4885	24.452	19.0592	0.16942
18.5026	24.4696	19.0736	0.16985
18.5161	24.4762	19.0871	0.16961
18.5306	24.4853	19.1021	0.17017
18.5451	24.4992	19.117	0.16984
18.5597	24.5176	19.1315	0.16981
18.5737	24.5272	19.1465	0.16986
18.5887	24.5461	19.1614	0.17031
18.6023	24.5499	19.1754	0.16991
18.6158	24.5568	19.1903	0.17005
18.6303	24.5734	19.2053	0.17022
18.6458	24.592	19.2203	0.17024
18.6593	24.6028	19.2352	0.1702
18.6739	24.6144	19.2502	0.17062
18.6874	24.6274	19.2642	0.17026
18.7015	24.6365	19.2781	0.17062
18.716	24.6435	19.2931	0.17051
18.7305	24.6567	19.3086	0.17067
18.7455	24.6793	19.323	0.17093
18.7586	24.6828	19.338	0.17093
18.7736	24.7029	19.3525	0.17112
18.7871	24.7092	19.3664	0.17126
18.8011	24.7165	19.3814	0.17099
18.8152	24.7307	19.3964	0.17142
18.8297	24.7476	19.4113	0.17141
18.8437	24.76	19.4258	0.17125
18.8587	24.7732	19.4408	0.17114
18.8723	24.7872	19.4552	0.17133
18.8858	24.7953	19.4692	0.1712
18.9008	24.8089	19.4837	0.17154
18.9154	24.8187	19.4986	0.17146
18.9299	24.8397	19.5131	0.1719
18.9434	24.8432	19.5281	0.1717
18.9584	24.8636	19.5425	0.17211
18.9724	24.8711	19.557	0.17175
18.9855	24.8734	19.5714	0.17197
19	24.8898	19.5864	0.17158
19.015	24.9053	19.6014	0.17222
19.0291	24.9163	19.6158	0.17229
19.0436	24.9304	19.6313	0.17245
19.0576	24.9432	19.6458	0.17248
19.0712	24.9517	19.6593	0.1724
19.0857	24.9623	19.6747	0.17246
19.1007	24.9775	19.6897	0.1725
19.1152	24.9938	19.7041	0.17239
19.1292	25.0002	19.7191	0.17252
19.1438	25.0174	19.7336	0.17319
19.1578	25.0257	19.7475	0.17282
19.1713	25.0322	19.7625	0.17306
19.1854	25.0423	19.778	0.17325
19.2004	25.0628	19.7929	0.17296
19.2144	25.0769	19.8074	0.17302
19.2294	25.088	19.8224	0.17331
19.243	25.0978	19.8368	0.17292
19.2565	25.1088	19.8503	0.17312
19.271	25.1166	19.8653	0.1734
19.2855	25.131	19.8802	0.17358
19.3001	25.1477	19.8952	0.17364
19.3136	25.1554	19.9102	0.17343
19.3281	25.173	19.9246	0.17359
19.3422	25.1794	19.9386	0.17402
19.3557	25.1873	19.9531	0.17383
19.3702	25.2001	19.968	0.17393
19.3852	25.2206	19.983	0.17432
19.3993	25.2345	19.9975	0.17388
19.4138	25.2449	20.0124	0.17421
19.4278	25.2584	20.0269	0.17412
19.4409	25.2641	20.0408	0.17405
19.4559	25.2748	20.0558	0.17449
19.4709	25.2942	20.0708	0.17432
19.4849	25.3093	20.0857	0.17455
19.499	25.3159	20.1007	0.1744
19.514	25.3342	20.1147	0.17464
19.5275	25.3421	20.1286	0.17428
19.5406	25.344	20.1441	0.17477
19.5556	25.3591	20.1591	0.17519
19.5701	25.3779	20.1735	0.17469
19.5841	25.3899	20.188	0.17503
19.5991	25.4042	20.2035	0.17487
19.6127	25.4119	20.2179	0.1754
19.6262	25.4234	20.2319	0.17471
19.6407	25.4349	20.2469	0.17553
19.6562	25.4505	20.2623	0.17559
19.6703	25.4664	20.2763	0.17535
19.6843	25.4742	20.2918	0.1755
19.6988	25.4922	20.3057	0.17549
19.7128	25.4995	20.3202	0.17564
19.7259	25.5043	20.3347	0.1755
19.7404	25.5171	20.3501	0.17556
19.7554	25.5387	20.3651	0.17601
19.769	25.5484	20.379	0.17599
19.784	25.566	20.3945	0.17618
19.7975	25.5736	20.4085	0.17596
19.8111	25.5836	20.4225	0.17615
19.8256	25.5974	20.4374	0.17615
19.8406	25.6125	20.4529	0.17589
19.8551	25.6322	20.4673	0.17604
19.8692	25.6389	20.4823	0.17662
19.8837	25.6571	20.4963	0.1764
19.8977	25.6669	20.5102	0.1766
19.9108	25.6677	20.5252	0.17657
19.9253	25.6833	20.5402	0.1768
19.9403	25.7066	20.5551	0.17674
19.9543	25.7172	20.5696	0.17697
19.9693	25.7343	20.5846	0.17696
19.9824	25.7402	20.599	0.17684
19.9959	25.7504	20.613	0.17695
20.0104	25.7654	20.6285	0.17706
20.0259	25.7847	20.6434	0.1767
20.04	25.7963	20.6579	0.17735
20.0545	25.8065	20.6729	0.17741
20.0685	25.8245	20.6873	0.17744
20.0826	25.8303	20.7013	0.17748
20.0966	25.8385	20.7163	0.17762
20.1106	25.849	20.7317	0.17793
20.1256	25.8742	20.7457	0.17781
20.1397	25.8821	20.7607	0.17775
20.1547	25.9011	20.7756	0.17786
20.1677	25.9062	20.7901	0.17797
20.1818	25.9196	20.8045	0.17825
20.1958	25.9311	20.819	0.17809
20.2108	25.9469	20.8345	0.17843
20.2253	25.9615	20.8489	0.17825
20.2393	25.9715	20.8639	0.17847
20.2534	25.9879	20.8784	0.17841
20.2674	25.9939	20.8924	0.17852
20.2814	26.0013	20.9068	0.17832
20.2955	26.0135	20.9218	0.17863
20.31	26.0341	20.9367	0.17868
20.324	26.0423	20.9512	0.1786
20.3395	26.0652	20.9662	0.17867
20.3526	26.0692	20.9801	0.17899
20.3661	26.0798	20.9951	0.17879
20.3806	26.0969	21.0096	0.17881
20.3956	26.1136	21.0245	0.17914
20.4097	26.1293	21.039	0.17918
20.4242	26.1381	21.0545	0.17928
20.4382	26.1566	21.0689	0.17952
20.4518	26.1614	21.0829	0.17949
20.4663	26.1702	21.0974	0.17914
20.4808	26.1866	21.1123	0.17918
20.4953	26.2051	21.1268	0.17956
20.5094	26.2149	21.1418	0.17964
20.5244	26.2316	21.1567	0.17992
20.5379	26.238	21.1707	0.17947
20.5515	26.2436	21.1857	0.1798
20.566	26.2612	21.2011	0.17987
20.581	26.2778	21.2156	0.17983
20.5945	26.2887	21.23	0.18008
20.61	26.3018	21.245	0.18037
20.6236	26.3138	21.2595	0.1802
20.6371	26.3228	21.2735	0.17998
20.6516	26.3319	21.2884	0.18036
20.6662	26.3455	21.3039	0.18053
20.6807	26.366	21.3178	0.18075
20.6942	26.3707	21.3333	0.18084
20.7092	26.389	21.3478	0.18091
20.7233	26.3984	21.3617	0.18051
20.7368	26.4029	21.3767	0.1806
20.7508	26.4196	21.3917	0.1808
20.7658	26.4361	21.4066	0.18108
20.7794	26.4488	21.4211	0.18086
20.7944	26.4596	21.4361	0.18076
20.808	26.4734	21.4505	0.18071
20.822	26.482	21.4645	0.18102
20.8365	26.4938	21.479	0.18096
20.851	26.5056	21.4939	0.18123
20.8651	26.5243	21.5084	0.18105
20.8791	26.5312	21.5234	0.18109
20.8936	26.5474	21.5378	0.18128
20.9076	26.5589	21.5518	0.18123
20.9212	26.5633	21.5668	0.18116
20.9357	26.5825	21.5817	0.18161
20.9507	26.5993	21.5967	0.18166
20.9647	26.6138	21.6111	0.18125
20.9797	26.6267	21.6261	0.1816
20.9933	26.6406	21.6411	0.18185
21.0068	26.6486	21.6546	0.18223
21.0214	26.6613	21.6695	0.18199
21.0363	26.6772	21.685	0.18199
21.0509	26.6964	21.6994	0.18204
21.0644	26.7019	21.7149	0.18209
21.0794	26.7208	21.7289	0.18183
21.0935	26.7263	21.7428	0.18234
21.1065	26.7339	21.7578	0.18234
21.121	26.7437	21.7728	0.18238
21.136	26.7642	21.7882	0.18258
21.1501	26.778	21.8022	0.18285
21.1651	26.7881	21.8177	0.1828
21.1781	26.7973	21.8321	0.18263
21.1917	26.8066	21.8461	0.18272
21.2067	26.8152	21.8606	0.18269
21.2212	26.8303	21.876	0.18312
21.2357	26.85	21.89	0.18291
21.2493	26.8504	21.9055	0.18308
21.2643	26.8701	21.9199	0.18304
21.2778	26.8771	21.9339	0.18327
21.2914	26.8831	21.9484	0.18328
21.3059	26.8979	21.9638	0.18314
21.3209	26.9176	21.9788	0.18338
21.3349	26.9305	21.9928	0.18336
21.3495	26.9432	22.0077	0.18378
21.3635	26.9544	22.0222	0.18348
21.3761	26.9602	22.0361	0.18375
21.3915	26.9755	22.0511	0.18347
21.4061	26.9925	22.0661	0.18343
21.4211	27.0096	22.0811	0.18378
21.4341	27.0198	22.096	0.18392
21.4491	27.039	22.11	0.18408
21.4632	27.0483	22.124	0.1841
21.4762	27.0503	22.1394	0.18456
21.4912	27.067	22.1544	0.18403
21.5057	27.0861	22.1688	0.18454
21.5198	27.1011	22.1833	0.18474
21.5353	27.1173	22.1988	0.18504
21.5488	27.1273	22.2132	0.18488
21.5619	27.1357	22.2272	0.18441
21.5764	27.1486	22.2422	0.18467
21.5914	27.1639	22.2571	0.18449
21.6059	27.1816	22.2716	0.18485
21.62	27.1862	22.2871	0.18458
21.6345	27.2067	22.301	0.18509
21.6485	27.2154	22.315	0.18484
21.6616	27.2179	22.33	0.18535
21.6761	27.2306	22.3454	0.18523
21.6911	27.2512	22.3599	0.18489
21.7051	27.266	22.3744	0.18538
21.7196	27.2798	22.3898	0.18566
21.7332	27.2903	22.4038	0.18561
21.7463	27.2958	22.4178	0.18564
21.7613	27.3128	22.4327	0.18595
21.7763	27.3277	22.4482	0.18566
21.7908	27.3459	22.4622	0.18587
21.8048	27.3531	22.4776	0.18586
21.8193	27.3724	22.4916	0.18611
21.8334	27.382	22.5055	0.18589
21.8469	27.3866	22.5205	0.18578
21.8609	27.4004	22.5355	0.18569
21.8759	27.4207	22.5504	0.1861
21.89	27.4343	22.5649	0.18602
21.905	27.4491	22.5799	0.1863
21.9181	27.4587	22.5943	0.18633
21.9316	27.467	22.6083	0.1863
21.9461	27.4818	22.6233	0.18631
21.9616	27.5015	22.6382	0.18674
21.9756	27.5139	22.6527	0.18692
21.9901	27.5253	22.6682	0.18682
22.0042	27.542	22.6821	0.18682
22.0187	27.5524	22.6961	0.1867
22.0318	27.5556	22.7111	0.18684
22.0468	27.5714	22.727	0.18692
22.0618	27.5935	22.741	0.18731
22.0748	27.6027	22.756	0.18726
22.0898	27.6207	22.7709	0.18725
22.1039	27.6307	22.7854	0.18737
22.1174	27.6413	22.7999	0.1875
22.1315	27.6544	22.8148	0.18764
22.1465	27.6694	22.8298	0.18723
22.1605	27.6863	22.8442	0.18763
22.175	27.694	22.8592	0.18775
22.189	27.7141	22.8737	0.18785
22.2031	27.7196	22.8877	0.18801
22.2166	27.7255	22.9021	0.18791
22.2311	27.7396	22.9176	0.1882
22.2461	27.7624	22.9321	0.18822
22.2597	27.7725	22.9465	0.18786
22.2752	27.7926	22.9615	0.1883
22.2883	27.7965	22.9759	0.18834
22.3018	27.8056	22.9904	0.18811
22.3163	27.8227	23.0049	0.18819
22.3313	27.8416	23.0198	0.18851
22.3453	27.8536	23.0338	0.18837
22.3599	27.8642	23.0498	0.18857
22.3744	27.8859	23.0642	0.18848
22.3875	27.8898	23.0777	0.18837
22.402	27.8988	23.0927	0.18863
22.4165	27.9155	23.1076	0.18868
22.4315	27.9368	23.1221	0.18917
22.445	27.9427	23.1371	0.18892
22.46	27.9637	23.152	0.18902
22.4736	27.9713	23.166	0.18884
22.4871	27.9773	23.181	0.18906
22.5017	27.9967	23.1959	0.18921
22.5167	28.0143	23.2104	0.18948
22.5307	28.0278	23.2249	0.18936
22.5457	28.0396	23.2403	0.18921
22.5592	28.0555	23.2548	0.18964
22.5728	28.0604	23.2688	0.1897
22.5873	28.0729	23.2837	0.18945
22.6018	28.0855	23.2992	0.18969
22.6163	28.1068	23.3136	0.18989
22.6304	28.1162	23.3286	0.19029
22.6449	28.1341	23.3426	0.19018
22.6589	28.1423	23.3571	0.18997
22.672	28.1468	23.372	0.19019
22.6865	28.1629	23.387	0.18986
22.701	28.1789	23.4019	0.19022
22.7151	28.1897	23.4164	0.19037
22.7301	28.2034	23.4314	0.19031
22.7436	28.2166	23.4458	0.19056
22.7572	28.2248	23.4598	0.19038
22.7722	28.2392	23.4743	0.19052
22.7867	28.2518	23.4892	0.19108
22.8012	28.2716	23.5037	0.19102
22.8152	28.2784	23.5187	0.19132
22.8298	28.2967	23.5331	0.19127
22.8438	28.3037	23.5476	0.19121
22.8573	28.3087	23.5626	0.19138
22.8714	28.3256	23.577	0.19138
22.8868	28.3435	23.592	0.19118
22.9004	28.3571	23.606	0.19137
22.9154	28.3685	23.6214	0.19176
22.929	28.3807	23.6359	0.19159
22.9425	28.3895	23.6499	0.19161
22.957	28.403	23.6648	0.19153
22.972	28.4191	23.6798	0.19165
22.9865	28.4358	23.6943	0.19175
23.0006	28.4461	23.7097	0.19214
23.0151	28.464	23.7247	0.19215
23.0291	28.4699	23.7382	0.19199
23.0422	28.4781	23.7531	0.19244
23.0567	28.4907	23.7686	0.19223
23.0717	28.51	23.7836	0.19233
23.0857	28.5242	23.798	0.1925
23.1007	28.54	23.8125	0.19257
23.1143	28.5463	23.8274	0.19241
23.1283	28.5612	23.8414	0.19255
23.1424	28.5679	23.8559	0.19258
23.1569	28.5834	23.8713	0.19278
23.1714	28.6	23.8853	0.19284
23.1849	28.6075	23.9008	0.19278
23.2	28.625	23.9152	0.19305
23.2135	28.6333	23.9292	0.19273
23.2275	28.6391	23.9437	0.1928
23.2416	28.6515	23.9586	0.19314
23.257	28.6757	23.9736	0.19331
23.2706	28.6848	23.9881	0.19333
23.2851	28.6963	24.003	0.19349
23.2987	28.708	24.0175	0.19302
23.3122	28.7182	24.0315	0.19349
23.3272	28.7315	24.0464	0.1934
23.3422	28.7487	24.0619	0.19386
23.3562	28.7661	24.0759	0.19328
23.3698	28.7721	24.0908	0.1938
23.3848	28.7921	24.1053	0.19382
23.3988	28.805	24.1193	0.19356
23.4124	28.8069	24.1342	0.19412
23.4264	28.8213	24.1497	0.19402
23.4414	28.8426	24.1641	0.19377
23.4554	28.8569	24.1786	0.19398
23.4705	28.8719	24.1941	0.19451
23.484	28.8828	24.2085	0.19441
23.4976	28.8902	24.2225	0.19458
23.5121	28.905	24.2375	0.19438
23.5271	28.923	24.2524	0.19428
23.5416	28.9411	24.2669	0.19448
23.5551	28.9422	24.2824	0.19473
23.5701	28.965	24.2968	0.19504
23.5842	28.9758	24.3108	0.19492
23.5972	28.9794	24.3253	0.19484
23.6113	28.9915	24.3407	0.19472
23.6272	29.0164	24.3557	0.19549
23.6408	29.0259	24.3702	0.19468
23.6553	29.042	24.3846	0.19529
23.6694	29.0534	24.3996	0.1954
23.6819	29.0596	24.4131	0.19529
23.6969	29.0771	24.428	0.1953
23.7119	29.0936	24.4435	0.19547
23.7264	29.1115	24.458	0.19557
23.74	29.1172	24.4729	0.19542
23.755	29.1395	24.4874	0.19567
23.769	29.1476	24.5009	0.19588
23.7821	29.1504	24.5158	0.19592
23.7966	29.1672	24.5308	0.19576
23.8111	29.1861	24.5458	0.19599
23.8256	29.2027	24.5602	0.19607
23.8407	29.2199	24.5752	0.19592
23.8537	29.2287	24.5896	0.19611
23.8673	29.2376	24.6041	0.19614
23.8818	29.254	24.6186	0.19629
23.8973	29.2725	24.6335	0.19639
23.9113	29.2878	24.648	0.19671
23.9253	29.2952	24.6635	0.19648
23.9399	29.3157	24.6774	0.19664
23.9539	29.3228	24.6919	0.19646
23.9679	29.3311	24.7064	0.19685
23.982	29.3447	24.7223	0.19699
23.997	29.3683	24.7368	0.19711
24.011	29.3783	24.7513	0.19667
24.026	29.3961	24.7657	0.19693
24.0391	29.4017	24.7807	0.19751
24.0531	29.4138	24.7947	0.197
24.0671	29.4278	24.8101	0.19698
24.0821	29.4426	24.8251	0.19735
24.0966	29.462	24.8391	0.19715
24.1107	29.4672	24.8545	0.19755
24.1247	29.4881	24.869	0.1976
24.1387	29.4977	24.883	0.19741
24.1528	29.5019	24.8974	0.19776
24.1668	29.5155	24.9129	0.19791
24.1818	29.5364	24.9274	0.19783
24.1959	29.5489	24.9418	0.19797
24.2109	29.5688	24.9568	0.19791
24.2239	29.573	24.9707	0.19803
24.2375	29.5816	24.9857	0.19811
24.2515	29.5999	25.0002	0.19821
24.267	29.6204	25.0151	0.1981
24.281	29.633	25.0291	0.19861
24.2955	29.643	25.0451	0.19888
24.3101	29.6616	25.0595	0.19875
24.3231	29.6672	25.073	0.19825
24.3376	29.6754	25.088	0.19872
24.3522	29.6898	25.1029	0.19876
24.3667	29.7128	25.1174	0.19863
24.3807	29.7214	25.1324	0.19877
24.3957	29.7432	25.1473	0.19914
24.4093	29.746	25.1613	0.1989
24.4228	29.7533	25.1763	0.19892
24.4368	29.7727	25.1912	0.199
24.4523	29.796	25.2057	0.19927
24.4664	29.8095	25.2207	0.19954
24.4809	29.8203	25.2356	0.19925
24.4949	29.8353	25.2501	0.19944
24.5085	29.8439	25.2641	0.19943
24.523	29.8529	25.2795	0.1997
24.5375	29.8664	25.2945	0.19983
24.5525	29.8913	25.3085	0.19931
24.5656	29.8944	25.3234	0.2
24.5806	29.9139	25.3384	0.19976
24.5941	29.9236	25.3524	0.19978
24.6081	29.9303	25.3673	0.19998
24.6222	29.9461	25.3818	0.19988
24.6372	29.966	25.3972	0.19996
24.6507	29.9781	25.4117	0.20002
24.6657	29.9888	25.4267	0.20002
24.6793	30.0042	25.4406	0.20032
24.6928	30.0126	25.4551	0.20019
24.7078	30.0253	25.4696	0.20029
24.7223	30.0402	25.485	0.2004
24.7369	30.0592	25.499	0.2004
24.7504	30.0655	25.514	0.2006
24.7654	30.0867	25.5284	0.20045
24.7795	30.094	25.5429	0.20059
24.7925	30.0994	25.5579	0.20075
24.807	30.1159	25.5723	0.20111
24.822	30.1338	25.5873	0.20117
24.8361	30.1473	25.6018	0.20086
24.8511	30.1592	25.6167	0.20141
24.8646	30.1732	25.6312	0.20133
24.8782	30.1792	25.6457	0.20103
24.8927	30.1915	25.6601	0.20103
24.9077	30.2083	25.6751	0.20151
24.9222	30.2271	25.6896	0.20155
24.9362	30.2338	25.705	0.20113
24.9508	30.2547	25.7195	0.20165
24.9643	30.2595	25.734	0.20156
24.9783	30.2673	25.7479	0.20166
24.9924	30.2804	25.7639	0.20167
25.0074	30.2997	25.7788	0.20174
25.0214	30.3136	25.7933	0.20169
25.0364	30.3292	25.8083	0.2023
25.0495	30.3357	25.8222	0.20198
25.063	30.3489	25.8367	0.20182
25.0775	30.3575	25.8517	0.20233
25.0925	30.3734	25.8666	0.20188
25.1071	30.3925	25.8806	0.2022
25.1206	30.4003	25.8961	0.20195
25.1356	30.4164	25.9105	0.20264
25.1492	30.4271	25.9245	0.20208
25.1627	30.4318	25.939	0.2022
25.1772	30.4474	25.9539	0.20267
25.1922	30.4713	25.9694	0.20246
25.2063	30.4847	25.9834	0.20308
25.2213	30.498	25.9978	0.20274
25.2343	30.5082	26.0123	0.20255
25.2479	30.5153	26.0273	0.20302
25.2629	30.5305	26.0417	0.20289
25.2779	30.5505	26.0572	0.20296
25.2919	30.566	26.0717	0.20303
25.3055	30.5733	26.0861	0.20315
25.3205	30.591	26.1011	0.2036
25.3345	30.6032	26.1146	0.20335
25.3481	30.6063	26.13	0.20334
25.3621	30.6221	26.145	0.20343
25.3776	30.6479	26.1594	0.20384
25.3911	30.6596	26.1739	0.20335
25.4061	30.6777	26.1894	0.20361
25.4202	30.6856	26.2038	0.20388
25.4332	30.6953	26.2178	0.20357
25.4482	30.7092	26.2328	0.20416
25.4632	30.7286	26.2477	0.20401
25.4773	30.7446	26.2622	0.20417
25.4913	30.7519	26.2782	0.20418
25.5058	30.7736	26.2916	0.20424
25.5194	30.7824	26.3061	0.20409
25.5329	30.7847	26.3206	0.20417
25.5469	30.7996	26.336	0.20471
25.5624	30.8229	26.351	0.20487
25.5765	30.8386	26.365	0.20484
25.591	30.8526	26.3799	0.20482
25.6045	30.8614	26.3944	0.20476
25.6176	30.8699	26.4089	0.20459
25.6326	30.8846	26.4233	0.20494
25.6476	30.9033	26.4383	0.20495
25.6616	30.9206	26.4528	0.20542
25.6757	30.9279	26.4682	0.20518
25.6907	30.9518	26.4827	0.20565
25.7047	30.9595	26.4962	0.20527
25.7178	30.9615	26.5111	0.20531
25.7323	30.98	26.5261	0.20568
25.7473	31.0029	26.541	0.20533
25.7613	31.0153	26.556	0.20575
25.7763	31.0348	26.5705	0.20579
25.7894	31.038	26.5849	0.20602
25.8029	31.0484	26.5989	0.20592
25.8175	31.0673	26.6139	0.20614
25.8329	31.0875	26.6288	0.20579
25.8465	31.1019	26.6433	0.20636
25.861	31.1123	26.6588	0.20654
25.8755	31.1348	26.6732	0.20591
25.89	31.1428	26.6867	0.20628
25.9031	31.146	26.7022	0.20644
25.9176	31.16	26.7176	0.20666
25.9326	31.1857	26.7316	0.20635
25.9462	31.1937	26.7466	0.20658
25.9617	31.2144	26.762	0.2069
25.9747	31.2224	26.7755	0.20678
25.9883	31.2312	26.7905	0.20707
26.0028	31.2488	26.8054	0.20706
26.0178	31.2651	26.8204	0.20744
26.0323	31.2815	26.8344	0.20751
26.0463	31.2901	26.8498	0.20755
26.0604	31.3117	26.8643	0.20754
26.0744	31.3175	26.8783	0.20746
26.088	31.3249	26.8927	0.20751
26.1025	31.3365	26.9082	0.20752
26.1175	31.3598	26.9227	0.20775
26.131	31.3691	26.9371	0.20745
26.146	31.3914	26.9521	0.20792
26.1596	31.4005	26.9666	0.2083
26.1731	31.4063	26.9805	0.20793
26.1872	31.4262	26.9955	0.20835
26.2026	31.4479	27.0099	0.20812
26.2162	31.4586	27.0244	0.2082
26.2312	31.4722	27.0404	0.20821
26.2452	31.4922	27.0543	0.20827
26.2588	31.5	27.0683	0.20838
26.2733	31.5062	27.0833	0.20854
26.2883	31.5258	27.0982	0.20863
26.3028	31.5475	27.1127	0.20839
26.3164	31.5579	27.1277	0.20881
26.3314	31.5785	27.1426	0.20872
26.3444	31.5809	27.1566	0.20875
26.3585	31.5891	27.1716	0.20889
26.3725	31.6081	27.1865	0.20898
26.3885	31.6295	27.2015	0.2091
26.4015	31.6416	27.216	0.20909
26.417	31.6562	27.2309	0.2091
26.4306	31.6703	27.2454	0.20908
26.4441	31.6779	27.2594	0.20909
26.4586	31.6889	27.2743	0.20907
26.4732	31.7019	27.2898	0.20932
26.4877	31.7279	27.3038	0.20939
26.5017	31.7321	27.3192	0.21
26.5162	31.7519	27.3332	0.20999
26.5298	31.7579	27.3477	0.20955
26.5433	31.7647	27.3626	0.20996
26.5578	31.782	27.3771	0.21008
26.5728	31.7995	27.3925	0.20945
26.5869	31.8147	27.407	0.20975
26.6014	31.8259	27.422	0.2104
26.6154	31.8414	27.4365	0.21015
26.6285	31.8517	27.4504	0.21017
26.6435	31.861	27.4649	0.2102
26.658	31.8759	27.4798	0.21032
26.6725	31.8944	27.4943	0.21015
26.6861	31.9018	27.5093	0.21071
26.7011	31.9238	27.5242	0.21065
26.7146	31.9306	27.5382	0.21058
26.7282	31.937	27.5527	0.21056
26.7427	31.9573	27.5676	0.21059
26.7577	31.977	27.5826	0.21079
26.7717	31.9912	27.5971	0.21054
26.7867	32.0062	27.612	0.21086
26.8003	32.0175	27.6265	0.21109
26.8138	32.0268	27.6405	0.21084
26.8284	32.0385	27.6559	0.21066
26.8434	32.0559	27.6704	0.21102
26.8579	32.0751	27.6854	0.2106
26.8719	32.0818	27.7003	0.21114
26.8864	32.1043	27.7153	0.211
26.9005	32.1073	27.7293	0.21128
26.914	32.1154	27.7432	0.21136
26.9276	32.1275	27.7592	0.21095
26.943	32.1525	27.7737	0.21158
26.9571	32.1662	27.7886	0.21146
26.9721	32.1788	27.8031	0.21154
26.9856	32.19	27.818	0.21154
26.9992	32.2015	27.832	0.2118
27.0137	32.2126	27.8465	0.21158
27.0282	32.2253	27.862	0.21195
27.0427	32.2481	27.8759	0.21167
27.0563	32.2548	27.8914	0.21187
27.0713	32.2713	27.9063	0.21206
27.0848	32.2821	27.9198	0.21206
27.0984	32.288	27.9343	0.21181
27.1129	32.3012	27.9492	0.21214
27.1279	32.329	27.9647	0.21167
27.1419	32.3379	27.9787	0.21201
27.1564	32.3536	27.9936	0.21229
27.17	32.364	28.0081	0.21218
27.1831	32.3697	28.0221	0.21214
27.1986	32.3853	28.037	0.21227
27.2131	32.4067	28.0525	0.21258
27.2276	32.4225	28.067	0.21261
27.2416	32.4324	28.0814	0.21277
27.2566	32.455	28.0959	0.21264
27.2702	32.4656	28.1099	0.21282
27.2832	32.4672	28.1248	0.21295
27.2978	32.4864	28.1403	0.21275
27.3132	32.512	28.1553	0.21293
27.3268	32.5242	28.1692	0.21299
27.3418	32.5404	28.1842	0.21317
27.3553	32.552	28.1987	0.21327
27.3689	32.5617	28.2131	0.21287
27.3834	32.5745	28.2281	0.21311
27.3989	32.5938	28.2431	0.21308
27.4129	32.6104	28.257	0.21343
27.4265	32.6183	28.273	0.21376
27.442	32.6423	28.2874	0.2135
27.455	32.6495	28.3009	0.21334
27.4686	32.6513	28.3159	0.21346
27.4831	32.6722	28.3313	0.21395
27.4981	32.691	28.3458	0.21382
27.5116	32.7051	28.3603	0.21395
27.5271	32.7189	28.3752	0.2138
27.5402	32.7284	28.3897	0.21375
27.5533	32.7371	28.4042	0.21419
27.5683	32.7548	28.4186	0.21414
27.5828	32.7714	28.4341	0.21423
27.5978	32.7921	28.4481	0.21424
27.6118	32.8	28.4635	0.21448
27.6263	32.8213	28.478	0.21441
27.6404	32.8295	28.4915	0.2142
27.6534	32.8309	28.5059	0.21456
27.668	32.849	28.5214	0.21428
27.683	32.8735	28.5364	0.21501
27.697	32.8876	28.5513	0.21471
27.712	32.9049	28.5658	0.21483
27.725	32.9111	28.5803	0.21485
27.7386	32.9276	28.5942	0.21499
27.7531	32.9439	28.6092	0.21511
27.7686	32.9657	28.6242	0.21538
27.7826	32.9807	28.6386	0.21526
27.7967	32.9913	28.6541	0.21507
27.8112	33.0139	28.6685	0.2152
27.8257	33.0206	28.682	0.21537
27.8388	33.0253	28.697	0.2153
27.8533	33.0388	28.7129	0.21552
27.8688	33.0667	28.7274	0.21568
27.8818	33.0737	28.7419	0.21581
27.8973	33.0935	28.7568	0.21552
27.9109	33.1011	28.7713	0.21569
27.9244	33.1099	28.7858	0.2156
27.9385	33.1261	28.8002	0.2157
27.9535	33.1426	28.8157	0.21632
27.968	33.162	28.8302	0.21571
27.982	33.1698	28.8451	0.21632
27.9961	33.1919	28.8596	0.21592
28.0101	33.1984	28.8731	0.21592
28.0241	33.2073	28.8885	0.21647
28.0382	33.2189	28.9035	0.2166
28.0531	33.2436	28.918	0.21622
28.0667	33.2522	28.9324	0.2165
28.0822	33.2744	28.9479	0.21656
28.0953	33.2823	28.9614	0.21672
28.1088	33.2885	28.9758	0.21635
28.1228	33.3069	28.9908	0.21652
28.1388	33.3274	29.0057	0.21701
28.1523	33.3397	29.0202	0.21709
28.1669	33.351	29.0357	0.21688
28.1809	33.3721	29.0501	0.21655
28.1944	33.3773	29.0636	0.21656
28.209	33.3865	29.0786	0.21711
28.2235	33.4076	29.094	0.21711
28.2385	33.4278	29.1085	0.21764
28.252	33.4376	29.123	0.21718
28.267	33.4592	29.1384	0.21765
28.2806	33.468	29.1524	0.21704
28.2941	33.4729	29.1669	0.2171
28.3082	33.4886	29.1818	0.21755
28.3237	33.5096	29.1963	0.21739
28.3377	33.527	29.2113	0.2171
28.3522	33.5377	29.2262	0.2175
28.3662	33.5548	29.2407	0.21756
28.3798	33.5632	29.2547	0.21735
28.3943	33.5715	29.2696	0.21787
[truncated: 1,449 more rows]

## Sheet: Figure 2g
Figure 2g
Shear strain and modulus curves of the PC0% and PC80%.
PC80%			PC80%
Shear strain (%)	G' Modulus (Pa)	G'' Modulus (Pa)	Shear strain (%)	G' Modulus (Pa)	G'' Modulus (Pa)
0.000101	25222000	1992400	0.000101	25361	1793.2
0.000127	25231000	2051300	0.000127	25413	1783.7
0.000159	25045000	2159800	0.000159	25551	1773.4
0.000201	24694000	2313000	0.000201	25706	1676.9
0.000252	24173000	2533500	0.000252	25794	1769.6
0.000318	23437000	2863900	0.000318	25821	1785.8
0.0004	22452000	3257500	0.0004	25699	1763
0.000504	21206000	3650100	0.000504	25506	1742.5
0.000634	19614000	4017200	0.000634	25409	1753.3
0.000799	17767000	4426200	0.000799	25738	1730.4
0.00101	15745000	4757200	0.00101	25828	1729.1
0.00127	13575000	4990400	0.00127	25754	1714.8
0.0016	11319000	5120600	0.0016	25646	1748.9
0.00201	7183800	5947700	0.00201	25470	1709
0.00253	4668100	5030400	0.00253	25415	1705.9
0.00319	3274600	4075700	0.00319	25251	1738.4
0.00402	2344600	3241400	0.00402	25018	1682.6
0.00507	1704100	2564900	0.00506	24773	1722
0.00638	1269600	2030400	0.00638	24492	1741.4
0.00805	967050	1604000	0.00805	24200	1743.4
0.0101	760150	1269300	0.0101	23826	1783.9
0.0128	618440	1008300	0.0128	23411	1826.2
0.0161	517140	802250	0.0161	22934	1814.1
0.0203	444240	642150	0.0203	22432	1847
0.0256	388170	520190	0.0256	21837	1936.2
0.0322	346360	425480	0.0322	21208	2015.6
0.0407	314260	351780	0.0407	20469	2080.1
0.0514	289000	298270	0.0514	19675	2193.9
0.0647	265470	260360	0.0647	18844	2400.9
0.0816	240150	235540	0.0815	17856	2796.6
0.103	209420	219340	0.103	16598	3509.1
0.129	176410	206160	0.129	14896	4673.5
0.163	142330	194610	0.163	12718	6063.2
0.206	112700	180290	0.206	10256	6957.2
0.259	89830	166490	0.259	7643	7343.8
0.326	72286	152500	0.326	5752.9	6740.7
0.41	58223	141310	0.41	3899.2	6548.6
0.516	48098	132180	0.516	2304.6	5890.7
0.649	51504	167780	0.649	1348.1	4908.5
0.814	24055	201220	0.814	654.5	5717.5
1.03	0.30836	6167.3	1.03	77.991	3689.2

## Sheet: Figure 2h
Figure 2h
Nanohardness and elastic modulus of PC0%, PC80%, CNTs, and PVA.
	Nanoindentation hardness (GPa)	Standard Deviation	Modulus of Elasticity (GPa)	Standard Deviation
PC0%	0.00131	0.000889996	0.01633	0.01554
PC80%	0.19281	0.04233	5.21255	0.95845
CNTs	0.00532	0.00023827	0.12896	0.00685
PVA	0.28119	0.00448	6.80105	0.09082

## Sheet: Figure 3d
Figure 3d
XRD patterns of PVA/CNT electrodes with varying degrees of shrinkage.
PC80%		PC60%		PC40%		PC20%		PC0%		CNTs
2θ (degree)	Indenstiy (a.u.)	2θ (degree)	Indenstiy (a.u.)	2θ (degree)	Indenstiy (a.u.)	2θ (degree)	Indenstiy (a.u.)	2θ (degree)	Indenstiy (a.u.)	2θ (degree)	Indenstiy (a.u.)
10	0.05666	10	0.1145	10	0.06405	10	0.05122	10	0.03579	10	0.10202
10.02	0.05669	10.02	0.11594	10.02	0.06386	10.02	0.05198	10.02	0.03487	10.02	0.10229
10.04	0.05625	10.04	0.11731	10.04	0.06375	10.04	0.05266	10.04	0.03406	10.04	0.10199
10.06	0.05627	10.06	0.11859	10.06	0.0637	10.06	0.05325	10.06	0.03335	10.06	0.10242
10.08	0.0562	10.08	0.11979	10.08	0.06371	10.08	0.05376	10.08	0.03275	10.08	0.10322
10.1	0.05666	10.1	0.12092	10.1	0.0638	10.1	0.05418	10.1	0.03226	10.1	0.10298
10.12	0.0573	10.12	0.12196	10.12	0.06396	10.12	0.05452	10.12	0.03187	10.12	0.10448
10.14	0.05776	10.14	0.12292	10.14	0.06418	10.14	0.05477	10.14	0.03159	10.14	0.10357
10.16	0.05865	10.16	0.1238	10.16	0.06447	10.16	0.05494	10.16	0.03141	10.16	0.1051
10.18	0.05979	10.18	0.12461	10.18	0.06483	10.18	0.05502	10.18	0.03134	10.18	0.10586
10.2	0.06055	10.2	0.12533	10.2	0.06526	10.2	0.05502	10.2	0.03138	10.2	0.10524
10.22	0.06123	10.22	0.12432	10.22	0.06499	10.22	0.05318	10.22	0.03212	10.22	0.10525
10.24	0.06101	10.24	0.12542	10.24	0.06687	10.24	0.0529	10.24	0.03326	10.24	0.10509
10.26	0.06154	10.26	0.1268	10.26	0.06891	10.26	0.05292	10.26	0.03387	10.26	0.10517
10.28	0.06084	10.28	0.12672	10.28	0.06963	10.28	0.05337	10.28	0.03434	10.28	0.10727
10.3	0.05928	10.3	0.12686	10.3	0.06928	10.3	0.05224	10.3	0.03313	10.3	0.10982
10.32	0.05977	10.32	0.12907	10.32	0.0703	10.32	0.05108	10.32	0.03318	10.32	0.11011
10.34	0.05881	10.34	0.13002	10.34	0.07138	10.34	0.05006	10.34	0.03315	10.34	0.11071
10.36	0.05867	10.36	0.1283	10.36	0.07198	10.36	0.04928	10.36	0.03312	10.36	0.11051
10.38	0.05849	10.38	0.12582	10.38	0.07134	10.38	0.04808	10.38	0.03294	10.38	0.11159
10.4	0.05807	10.4	0.1257	10.4	0.07019	10.4	0.04823	10.4	0.03351	10.4	0.1117
10.42	0.05693	10.42	0.12613	10.42	0.06863	10.42	0.04873	10.42	0.0334	10.42	0.11172
10.44	0.05609	10.44	0.12701	10.44	0.06736	10.44	0.04909	10.44	0.03297	10.44	0.11008
10.46	0.05578	10.46	0.12632	10.46	0.06844	10.46	0.04996	10.46	0.03223	10.46	0.11078
10.48	0.05533	10.48	0.12307	10.48	0.07017	10.48	0.0494	10.48	0.03214	10.48	0.11075
10.5	0.05554	10.5	0.11969	10.5	0.07107	10.5	0.04942	10.5	0.03269	10.5	0.10958
10.52	0.05653	10.52	0.11763	10.52	0.07034	10.52	0.05003	10.52	0.03337	10.52	0.10941
10.54	0.05743	10.54	0.11743	10.54	0.0694	10.54	0.05057	10.54	0.0332	10.54	0.1093
10.56	0.05843	10.56	0.11846	10.56	0.06778	10.56	0.0502	10.56	0.03347	10.56	0.10922
10.58	0.06003	10.58	0.11803	10.58	0.06903	10.58	0.05188	10.58	0.03462	10.58	0.10751
10.6	0.06001	10.6	0.11737	10.6	0.06878	10.6	0.05276	10.6	0.03726	10.6	0.1071
10.62	0.0606	10.62	0.11769	10.62	0.06879	10.62	0.05361	10.62	0.03856	10.62	0.10708
10.64	0.06047	10.64	0.11776	10.64	0.06859	10.64	0.05543	10.64	0.0398	10.64	0.10602
10.66	0.06089	10.66	0.11596	10.66	0.06956	10.66	0.05766	10.66	0.04108	10.66	0.10517
10.68	0.06103	10.68	0.11301	10.68	0.0671	10.68	0.05893	10.68	0.04156	10.68	0.1054
10.7	0.06079	10.7	0.11279	10.7	0.06628	10.7	0.05886	10.7	0.03963	10.7	0.10343
10.72	0.06096	10.72	0.11044	10.72	0.06758	10.72	0.05888	10.72	0.0389	10.72	0.10011
10.74	0.06034	10.74	0.10932	10.74	0.0684	10.74	0.0588	10.74	0.03715	10.74	0.09947
10.76	0.06067	10.76	0.10947	10.76	0.0686	10.76	0.05744	10.76	0.03706	10.76	0.10026
10.78	0.06087	10.78	0.10833	10.78	0.06773	10.78	0.05616	10.78	0.03807	10.78	0.0995
10.8	0.0609	10.8	0.10899	10.8	0.06788	10.8	0.05515	10.8	0.03963	10.8	0.09761
10.82	0.06044	10.82	0.11027	10.82	0.06643	10.82	0.05426	10.82	0.03919	10.82	0.09709
10.84	0.06005	10.84	0.11224	10.84	0.06632	10.84	0.05304	10.84	0.03827	10.84	0.09821
10.86	0.06003	10.86	0.11297	10.86	0.06772	10.86	0.05202	10.86	0.03743	10.86	0.09892
10.88	0.05988	10.88	0.11445	10.88	0.06866	10.88	0.04979	10.88	0.03851	10.88	0.09943
10.9	0.05959	10.9	0.11554	10.9	0.06861	10.9	0.0498	10.9	0.03812	10.9	0.10016
10.92	0.05915	10.92	0.11566	10.92	0.06743	10.92	0.04933	10.92	0.03769	10.92	0.10261
10.94	0.05903	10.94	0.11793	10.94	0.0674	10.94	0.04807	10.94	0.03752	10.94	0.10521
10.96	0.05947	10.96	0.11967	10.96	0.06728	10.96	0.04691	10.96	0.03847	10.96	0.10596
10.98	0.05926	10.98	0.11999	10.98	0.06926	10.98	0.04635	10.98	0.03907	10.98	0.10656
11	0.05884	11	0.12002	11	0.06986	11	0.04549	11	0.03856	11	0.10709
11.02	0.0598	11.02	0.1195	11.02	0.06973	11.02	0.04521	11.02	0.0372	11.02	0.10649
11.04	0.06044	11.04	0.11712	11.04	0.07023	11.04	0.04635	11.04	0.03521	11.04	0.10639
11.06	0.06115	11.06	0.11564	11.06	0.06962	11.06	0.04893	11.06	0.0339	11.06	0.10611
11.08	0.06102	11.08	0.11642	11.08	0.06824	11.08	0.05084	11.08	0.03245	11.08	0.10472
11.1	0.06033	11.1	0.11591	11.1	0.06907	11.1	0.05277	11.1	0.03262	11.1	0.10337
11.12	0.06059	11.12	0.11375	11.12	0.0701	11.12	0.05398	11.12	0.0327	11.12	0.10372
11.14	0.06111	11.14	0.11397	11.14	0.06898	11.14	0.05535	11.14	0.03266	11.14	0.10555
11.16	0.06136	11.16	0.11115	11.16	0.0679	11.16	0.05554	11.16	0.03417	11.16	0.10662
11.18	0.06233	11.18	0.10847	11.18	0.06819	11.18	0.05696	11.18	0.03746	11.18	0.10506
11.2	0.06273	11.2	0.11124	11.2	0.06772	11.2	0.05713	11.2	0.03904	11.2	0.10521
11.22	0.06235	11.22	0.1137	11.22	0.06775	11.22	0.05669	11.22	0.04028	11.22	0.10732
11.24	0.06291	11.24	0.11686	11.24	0.06826	11.24	0.05667	11.24	0.04101	11.24	0.10868
11.26	0.06297	11.26	0.11977	11.26	0.06916	11.26	0.05634	11.26	0.04162	11.26	0.10821
11.28	0.06232	11.28	0.12179	11.28	0.06852	11.28	0.05535	11.28	0.04353	11.28	0.10923
11.3	0.06186	11.3	0.12195	11.3	0.06839	11.3	0.05614	11.3	0.04403	11.3	0.10961
11.32	0.06161	11.32	0.12365	11.32	0.06929	11.32	0.05544	11.32	0.04402	11.32	0.10921
11.34	0.06215	11.34	0.12459	11.34	0.07146	11.34	0.05352	11.34	0.04353	11.34	0.1087
11.36	0.06219	11.36	0.12403	11.36	0.07187	11.36	0.05298	11.36	0.04263	11.36	0.10758
11.38	0.0612	11.38	0.12317	11.38	0.07283	11.38	0.05181	11.38	0.04144	11.38	0.10757
11.4	0.06142	11.4	0.12284	11.4	0.07256	11.4	0.0509	11.4	0.03932	11.4	0.10678
11.42	0.06188	11.42	0.12298	11.42	0.07226	11.42	0.0511	11.42	0.03796	11.42	0.10611
11.44	0.06152	11.44	0.12523	11.44	0.07189	11.44	0.05162	11.44	0.03618	11.44	0.10652
11.46	0.06041	11.46	0.12734	11.46	0.07038	11.46	0.053	11.46	0.0355	11.46	0.10518
11.48	0.0604	11.48	0.12629	11.48	0.06964	11.48	0.05323	11.48	0.03448	11.48	0.10471
11.5	0.06112	11.5	0.12393	11.5	0.06859	11.5	0.05364	11.5	0.03483	11.5	0.10516
11.52	0.06117	11.52	0.12129	11.52	0.06682	11.52	0.05216	11.52	0.03442	11.52	0.10569
11.54	0.06226	11.54	0.11901	11.54	0.06455	11.54	0.05186	11.54	0.03346	11.54	0.10582
11.56	0.06291	11.56	0.11596	11.56	0.0639	11.56	0.05103	11.56	0.03291	11.56	0.10632
11.58	0.06405	11.58	0.11424	11.58	0.06388	11.58	0.05145	11.58	0.03292	11.58	0.1075
11.6	0.06467	11.6	0.11385	11.6	0.06232	11.6	0.05014	11.6	0.0339	11.6	0.10718
11.62	0.06437	11.62	0.11364	11.62	0.06136	11.62	0.04939	11.62	0.03586	11.62	0.1069
11.64	0.06449	11.64	0.11563	11.64	0.06017	11.64	0.04957	11.64	0.03685	11.64	0.10663
11.66	0.06446	11.66	0.11711	11.66	0.06071	11.66	0.04974	11.66	0.03803	11.66	0.10565
11.68	0.06426	11.68	0.11573	11.68	0.06136	11.68	0.04985	11.68	0.03979	11.68	0.10563
11.7	0.06446	11.7	0.11491	11.7	0.06194	11.7	0.05014	11.7	0.04045	11.7	0.10592
11.72	0.06469	11.72	0.11607	11.72	0.06263	11.72	0.05024	11.72	0.04	11.72	0.10632
11.74	0.06509	11.74	0.11467	11.74	0.06288	11.74	0.05027	11.74	0.04047	11.74	0.10789
11.76	0.06511	11.76	0.11389	11.76	0.06311	11.76	0.05023	11.76	0.04069	11.76	0.10806
11.78	0.06497	11.78	0.11527	11.78	0.064	11.78	0.05069	11.78	0.04126	11.78	0.10806
11.8	0.06548	11.8	0.11805	11.8	0.06498	11.8	0.05166	11.8	0.04049	11.8	0.10798
11.82	0.06589	11.82	0.12052	11.82	0.06715	11.82	0.05229	11.82	0.04009	11.82	0.10814
11.84	0.06582	11.84	0.12414	11.84	0.06871	11.84	0.05247	11.84	0.03877	11.84	0.10853
11.86	0.06548	11.86	0.1245	11.86	0.06958	11.86	0.05329	11.86	0.03699	11.86	0.10744
11.88	0.06543	11.88	0.12547	11.88	0.06852	11.88	0.05268	11.88	0.03467	11.88	0.10691
11.9	0.06494	11.9	0.12758	11.9	0.06724	11.9	0.05183	11.9	0.03429	11.9	0.10744
11.92	0.06409	11.92	0.1267	11.92	0.06691	11.92	0.0509	11.92	0.03317	11.92	0.10856
11.94	0.06476	11.94	0.12625	11.94	0.06641	11.94	0.0505	11.94	0.03116	11.94	0.10955
11.96	0.06389	11.96	0.1243	11.96	0.06725	11.96	0.05028	11.96	0.03097	11.96	0.11053
11.98	0.06276	11.98	0.12297	11.98	0.06743	11.98	0.04958	11.98	0.03188	11.98	0.1115
12	0.06227	12	0.12305	12	0.06688	12	0.04875	12	0.03428	12	0.10988
12.02	0.06078	12.02	0.12325	12.02	0.06674	12.02	0.04916	12.02	0.03493	12.02	0.10887
12.04	0.06075	12.04	0.12248	12.04	0.06783	12.04	0.04962	12.04	0.0355	12.04	0.10859
12.06	0.0611	12.06	0.12087	12.06	0.06882	12.06	0.0488	12.06	0.03581	12.06	0.10789
12.08	0.06064	12.08	0.11874	12.08	0.06799	12.08	0.04869	12.08	0.03734	12.08	0.10862
12.1	0.06061	12.1	0.11846	12.1	0.06548	12.1	0.05024	12.1	0.0382	12.1	0.10909
12.12	0.06134	12.12	0.11821	12.12	0.06589	12.12	0.05206	12.12	0.03797	12.12	0.11052
12.14	0.06189	12.14	0.1177	12.14	0.06845	12.14	0.053	12.14	0.03834	12.14	0.11077
12.16	0.06251	12.16	0.11723	12.16	0.07009	12.16	0.05375	12.16	0.0381	12.16	0.10855
12.18	0.0626	12.18	0.11634	12.18	0.07128	12.18	0.05559	12.18	0.03814	12.18	0.10765
12.2	0.06342	12.2	0.1144	12.2	0.07128	12.2	0.05726	12.2	0.03766	12.2	0.10681
12.22	0.06383	12.22	0.11347	12.22	0.07164	12.22	0.05903	12.22	0.03752	12.22	0.10632
12.24	0.06415	12.24	0.11473	12.24	0.07072	12.24	0.05968	12.24	0.03688	12.24	0.1062
12.26	0.06433	12.26	0.11366	12.26	0.0686	12.26	0.05984	12.26	0.03633	12.26	0.10498
12.28	0.06396	12.28	0.11529	12.28	0.06698	12.28	0.05934	12.28	0.03603	12.28	0.10448
12.3	0.06441	12.3	0.1148	12.3	0.06602	12.3	0.05841	12.3	0.03648	12.3	0.1044
12.32	0.06459	12.32	0.11324	12.32	0.06668	12.32	0.05832	12.32	0.03721	12.32	0.10364
12.34	0.06504	12.34	0.11285	12.34	0.06826	12.34	0.0577	12.34	0.03779	12.34	0.10325
12.36	0.06467	12.36	0.11145	12.36	0.07007	12.36	0.05763	12.36	0.03818	12.36	0.10311
12.38	0.06427	12.38	0.11028	12.38	0.0711	12.38	0.05723	12.38	0.03858	12.38	0.10255
12.4	0.06464	12.4	0.10926	12.4	0.07125	12.4	0.05723	12.4	0.04015	12.4	0.10162
12.42	0.06416	12.42	0.10766	12.42	0.07089	12.42	0.05717	12.42	0.04071	12.42	0.10101
12.44	0.06489	12.44	0.10741	12.44	0.07068	12.44	0.05555	12.44	0.04187	12.44	0.10071
12.46	0.06489	12.46	0.10768	12.46	0.0687	12.46	0.05501	12.46	0.04305	12.46	0.10117
12.48	0.065	12.48	0.10788	12.48	0.06716	12.48	0.05584	12.48	0.04425	12.48	0.10401
12.5	0.06551	12.5	0.10867	12.5	0.06615	12.5	0.05646	12.5	0.04397	12.5	0.1066
12.52	0.06603	12.52	0.11144	12.52	0.06729	12.52	0.05627	12.52	0.04347	12.52	0.10907
12.54	0.06554	12.54	0.11347	12.54	0.06806	12.54	0.05661	12.54	0.04345	12.54	0.10954
12.56	0.06518	12.56	0.11422	12.56	0.06745	12.56	0.05707	12.56	0.04349	12.56	0.10914
12.58	0.06527	12.58	0.11495	12.58	0.06685	12.58	0.05733	12.58	0.04275	12.58	0.10966
12.6	0.06596	12.6	0.11869	12.6	0.06507	12.6	0.05835	12.6	0.04215	12.6	0.11138
12.62	0.06661	12.62	0.12268	12.62	0.06436	12.62	0.0585	12.62	0.04171	12.62	0.11313
12.64	0.06754	12.64	0.12501	12.64	0.06355	12.64	0.0575	12.64	0.04076	12.64	0.11449
12.66	0.06746	12.66	0.12579	12.66	0.06259	12.66	0.05663	12.66	0.0399	12.66	0.11403
12.68	0.06699	12.68	0.12925	12.68	0.06315	12.68	0.05576	12.68	0.03972	12.68	0.11365
12.7	0.06708	12.7	0.13121	12.7	0.06381	12.7	0.05469	12.7	0.0399	12.7	0.11294
12.72	0.06713	12.72	0.13086	12.72	0.06599	12.72	0.05401	12.72	0.03945	12.72	0.11189
12.74	0.06702	12.74	0.12999	12.74	0.0671	12.74	0.05286	12.74	0.03951	12.74	0.11148
12.76	0.06618	12.76	0.12977	12.76	0.06675	12.76	0.05324	12.76	0.03975	12.76	0.11055
12.78	0.06514	12.78	0.12963	12.78	0.06673	12.78	0.05276	12.78	0.04078	12.78	0.11013
12.8	0.06398	12.8	0.13025	12.8	0.06573	12.8	0.05172	12.8	0.04236	12.8	0.10977
12.82	0.06269	12.82	0.12804	12.82	0.06565	12.82	0.05161	12.82	0.04312	12.82	0.1096
12.84	0.06257	12.84	0.12784	12.84	0.06606	12.84	0.05123	12.84	0.04316	12.84	0.1099
12.86	0.06185	12.86	0.12805	12.86	0.0655	12.86	0.05183	12.86	0.04382	12.86	0.11003
12.88	0.06072	12.88	0.12948	12.88	0.06567	12.88	0.05179	12.88	0.04467	12.88	0.10999
12.9	0.06025	12.9	0.13182	12.9	0.06579	12.9	0.05084	12.9	0.0457	12.9	0.10867
12.92	0.05949	12.92	0.13316	12.92	0.06593	12.92	0.0516	12.92	0.0463	12.92	0.10802
12.94	0.05841	12.94	0.13021	12.94	0.06593	12.94	0.05284	12.94	0.0459	12.94	0.10798
12.96	0.05847	12.96	0.12782	12.96	0.06634	12.96	0.0534	12.96	0.04518	12.96	0.10718
12.98	0.05928	12.98	0.12878	12.98	0.06667	12.98	0.05362	12.98	0.04434	12.98	0.1071
13	0.06015	13	0.12867	13	0.06751	13	0.05409	13	0.0438	13	0.10845
13.02	0.06165	13.02	0.12452	13.02	0.0688	13.02	0.05367	13.02	0.04344	13.02	0.10834
13.04	0.06235	13.04	0.1209	13.04	0.06967	13.04	0.05404	13.04	0.0431	13.04	0.10975
13.06	0.06226	13.06	0.1191	13.06	0.06935	13.06	0.05325	13.06	0.04425	13.06	0.11045
13.08	0.06273	13.08	0.11841	13.08	0.07079	13.08	0.05228	13.08	0.04444	13.08	0.11132
13.1	0.06341	13.1	0.11696	13.1	0.072	13.1	0.0518	13.1	0.0426	13.1	0.11181
13.12	0.06383	13.12	0.11581	13.12	0.07252	13.12	0.05148	13.12	0.04039	13.12	0.11288
13.14	0.06438	13.14	0.11608	13.14	0.07296	13.14	0.05109	13.14	0.03914	13.14	0.11425
13.16	0.06429	13.16	0.11717	13.16	0.07385	13.16	0.05144	13.16	0.03779	13.16	0.11499
13.18	0.06403	13.18	0.11637	13.18	0.07462	13.18	0.05095	13.18	0.03656	13.18	0.11604
13.2	0.06388	13.2	0.11638	13.2	0.07463	13.2	0.05135	13.2	0.03641	13.2	0.11727
13.22	0.06356	13.22	0.11599	13.22	0.07544	13.22	0.05237	13.22	0.0355	13.22	0.11789
13.24	0.06422	13.24	0.11805	13.24	0.07569	13.24	0.05374	13.24	0.03481	13.24	0.11887
13.26	0.0642	13.26	0.12076	13.26	0.07456	13.26	0.05424	13.26	0.0355	13.26	0.11992
13.28	0.06439	13.28	0.12532	13.28	0.07486	13.28	0.0543	13.28	0.03734	13.28	0.12044
13.3	0.06537	13.3	0.12843	13.3	0.07509	13.3	0.05428	13.3	0.03864	13.3	0.12165
13.32	0.06596	13.32	0.12962	13.32	0.07448	13.32	0.05543	13.32	0.03839	13.32	0.12281
13.34	0.06591	13.34	0.12913	13.34	0.07331	13.34	0.05551	13.34	0.03812	13.34	0.12296
13.36	0.06641	13.36	0.1303	13.36	0.07371	13.36	0.05457	13.36	0.03781	13.36	0.12237
13.38	0.06701	13.38	0.13134	13.38	0.07448	13.38	0.05401	13.38	0.03811	13.38	0.1226
13.4	0.06785	13.4	0.12939	13.4	0.07482	13.4	0.05456	13.4	0.03915	13.4	0.1227
13.42	0.06862	13.42	0.12888	13.42	0.07434	13.42	0.05507	13.42	0.04085	13.42	0.12257
13.44	0.06841	13.44	0.12898	13.44	0.07321	13.44	0.05581	13.44	0.0431	13.44	0.12363
13.46	0.06806	13.46	0.12878	13.46	0.0738	13.46	0.05517	13.46	0.04442	13.46	0.12332
13.48	0.06798	13.48	0.12791	13.48	0.07505	13.48	0.05541	13.48	0.04392	13.48	0.12287
13.5	0.06755	13.5	0.12696	13.5	0.07607	13.5	0.05592	13.5	0.04332	13.5	0.1225
13.52	0.06674	13.52	0.12956	13.52	0.07677	13.52	0.05654	13.52	0.04254	13.52	0.12216
13.54	0.06603	13.54	0.12938	13.54	0.07623	13.54	0.05666	13.54	0.04233	13.54	0.12126
13.56	0.06474	13.56	0.1267	13.56	0.07404	13.56	0.05703	13.56	0.04206	13.56	0.12027
13.58	0.06395	13.58	0.12242	13.58	0.07266	13.58	0.05719	13.58	0.04143	13.58	0.12067
13.6	0.06383	13.6	0.12068	13.6	0.07256	13.6	0.05682	13.6	0.04083	13.6	0.12077
13.62	0.06349	13.62	0.12019	13.62	0.07189	13.62	0.05673	13.62	0.04045	13.62	0.12029
13.64	0.06363	13.64	0.12127	13.64	0.07208	13.64	0.05676	13.64	0.04175	13.64	0.12079
13.66	0.06424	13.66	0.12411	13.66	0.07239	13.66	0.05618	13.66	0.04227	13.66	0.1206
13.68	0.065	13.68	0.12763	13.68	0.07338	13.68	0.05583	13.68	0.04248	13.68	0.11885
13.7	0.06556	13.7	0.12915	13.7	0.07305	13.7	0.05603	13.7	0.04172	13.7	0.11825
13.72	0.06621	13.72	0.12923	13.72	0.07334	13.72	0.05496	13.72	0.04108	13.72	0.11819
13.74	0.06589	13.74	0.12814	13.74	0.07236	13.74	0.05496	13.74	0.04175	13.74	0.11907
13.76	0.06586	13.76	0.12698	13.76	0.07331	13.76	0.0551	13.76	0.04243	13.76	0.11977
13.78	0.0661	13.78	0.12666	13.78	0.07438	13.78	0.05563	13.78	0.04316	13.78	0.12073
13.8	0.06635	13.8	0.12849	13.8	0.07518	13.8	0.05588	13.8	0.04426	13.8	0.12234
13.82	0.06641	13.82	0.13083	13.82	0.07633	13.82	0.05642	13.82	0.0447	13.82	0.12341
13.84	0.06616	13.84	0.13106	13.84	0.07757	13.84	0.05699	13.84	0.04497	13.84	0.12453
13.86	0.06573	13.86	0.13167	13.86	0.07978	13.86	0.05765	13.86	0.045	13.86	0.12599
13.88	0.06492	13.88	0.13218	13.88	0.08026	13.88	0.05922	13.88	0.04548	13.88	0.12694
13.9	0.06379	13.9	0.13323	13.9	0.08022	13.9	0.0602	13.9	0.04559	13.9	0.12696
13.92	0.06297	13.92	0.13595	13.92	0.07839	13.92	0.06064	13.92	0.04478	13.92	0.12627
13.94	0.06252	13.94	0.13455	13.94	0.07549	13.94	0.06024	13.94	0.04447	13.94	0.12609
13.96	0.06237	13.96	0.13286	13.96	0.07383	13.96	0.0586	13.96	0.0444	13.96	0.12681
13.98	0.06338	13.98	0.13241	13.98	0.0724	13.98	0.05696	13.98	0.0443	13.98	0.1275
14	0.06535	14	0.1326	14	0.07192	14	0.0551	14	0.0449	14	0.12826
14.02	0.06735	14.02	0.13407	14.02	0.07095	14.02	0.05485	14.02	0.04634	14.02	0.12794
14.04	0.06925	14.04	0.13601	14.04	0.07162	14.04	0.05537	14.04	0.04611	14.04	0.12651
14.06	0.07076	14.06	0.13723	14.06	0.07184	14.06	0.05597	14.06	0.04555	14.06	0.12477
14.08	0.07141	14.08	0.13591	14.08	0.07159	14.08	0.05598	14.08	0.04533	14.08	0.12403
14.1	0.07204	14.1	0.13547	14.1	0.07106	14.1	0.05615	14.1	0.04573	14.1	0.12423
14.12	0.07242	14.12	0.1351	14.12	0.07021	14.12	0.05574	14.12	0.04766	14.12	0.12476
14.14	0.07202	14.14	0.13494	14.14	0.06857	14.14	0.05618	14.14	0.04925	14.14	0.12654
14.16	0.07169	14.16	0.13283	14.16	0.0694	14.16	0.05607	14.16	0.04918	14.16	0.12777
14.18	0.07157	14.18	0.13275	14.18	0.07049	14.18	0.05614	14.18	0.04851	14.18	0.12936
14.2	0.07109	14.2	0.13339	14.2	0.0712	14.2	0.05602	14.2	0.0484	14.2	0.13159
14.22	0.07037	14.22	0.1335	14.22	0.07222	14.22	0.05713	14.22	0.04727	14.22	0.13321
14.24	0.06937	14.24	0.13281	14.24	0.07333	14.24	0.05889	14.24	0.0461	14.24	0.13522
14.26	0.06846	14.26	0.13178	14.26	0.07507	14.26	0.06025	14.26	0.04607	14.26	0.13666
14.28	0.06787	14.28	0.13176	14.28	0.07508	14.28	0.06133	14.28	0.04671	14.28	0.13571
14.3	0.06743	14.3	0.13267	14.3	0.07489	14.3	0.06212	14.3	0.04666	14.3	0.13311
14.32	0.0672	14.32	0.13318	14.32	0.07582	14.32	0.06254	14.32	0.04603	14.32	0.1319
14.34	0.06744	14.34	0.13174	14.34	0.07714	14.34	0.06196	14.34	0.04638	14.34	0.13177
14.36	0.06828	14.36	0.13208	14.36	0.07745	14.36	0.06083	14.36	0.04685	14.36	0.13258
14.38	0.06959	14.38	0.13362	14.38	0.07684	14.38	0.06077	14.38	0.04657	14.38	0.13361
14.4	0.07138	14.4	0.13339	14.4	0.0778	14.4	0.0595	14.4	0.04684	14.4	0.13384
14.42	0.07275	14.42	0.13355	14.42	0.07885	14.42	0.06031	14.42	0.04683	14.42	0.13226
14.44	0.07334	14.44	0.1339	14.44	0.07977	14.44	0.06142	14.44	0.04563	14.44	0.13076
14.46	0.07339	14.46	0.13397	14.46	0.08039	14.46	0.06109	14.46	0.04627	14.46	0.12993
14.48	0.07445	14.48	0.13223	14.48	0.08098	14.48	0.05976	14.48	0.04701	14.48	0.12913
14.5	0.07498	14.5	0.13183	14.5	0.08107	14.5	0.05871	14.5	0.0472	14.5	0.12881
14.52	0.07486	14.52	0.13348	14.52	0.07986	14.52	0.05785	14.52	0.04823	14.52	0.12944
14.54	0.07425	14.54	0.13416	14.54	0.07819	14.54	0.0569	14.54	0.04907	14.54	0.13072
14.56	0.07374	14.56	0.13229	14.56	0.07801	14.56	0.05687	14.56	0.0497	14.56	0.13113
14.58	0.07357	14.58	0.13352	14.58	0.07832	14.58	0.05684	14.58	0.05092	14.58	0.13175
14.6	0.07314	14.6	0.13507	14.6	0.0782	14.6	0.05724	14.6	0.05232	14.6	0.1331
14.62	0.07251	14.62	0.1358	14.62	0.07875	14.62	0.059	14.62	0.05242	14.62	0.13442
14.64	0.07291	14.64	0.13485	14.64	0.07916	14.64	0.06139	14.64	0.05227	14.64	0.13447
14.66	0.07371	14.66	0.1342	14.66	0.07926	14.66	0.06308	14.66	0.05242	14.66	0.13323
14.68	0.074	14.68	0.13499	14.68	0.07882	14.68	0.06405	14.68	0.05258	14.68	0.13235
14.7	0.07408	14.7	0.1364	14.7	0.07951	14.7	0.06497	14.7	0.05254	14.7	0.13162
14.72	0.07436	14.72	0.13613	14.72	0.0802	14.72	0.06601	14.72	0.05266	14.72	0.13148
14.74	0.07522	14.74	0.13541	14.74	0.08155	14.74	0.06624	14.74	0.05288	14.74	0.1314
14.76	0.07555	14.76	0.13749	14.76	0.08262	14.76	0.06617	14.76	0.05237	14.76	0.13247
14.78	0.07552	14.78	0.13875	14.78	0.08474	14.78	0.06651	14.78	0.05124	14.78	0.13295
14.8	0.07582	14.8	0.1382	14.8	0.08714	14.8	0.06726	14.8	0.05034	14.8	0.13162
14.82	0.07593	14.82	0.13872	14.82	0.08913	14.82	0.06978	14.82	0.04996	14.82	0.13051
14.84	0.07641	14.84	0.13949	14.84	0.0899	14.84	0.07069	14.84	0.04935	14.84	0.12938
14.86	0.07766	14.86	0.14012	14.86	0.09033	14.86	0.06936	14.86	0.04922	14.86	0.12878
14.88	0.07884	14.88	0.13961	14.88	0.09043	14.88	0.06856	14.88	0.04872	14.88	0.12811
14.9	0.07939	14.9	0.13982	14.9	0.09004	14.9	0.06868	14.9	0.04846	14.9	0.12892
14.92	0.08	14.92	0.14107	14.92	0.09009	14.92	0.06934	14.92	0.04942	14.92	0.12937
14.94	0.07992	14.94	0.14071	14.94	0.09127	14.94	0.06953	14.94	0.05106	14.94	0.12999
14.96	0.07984	14.96	0.13987	14.96	0.09292	14.96	0.0697	14.96	0.05264	14.96	0.13049
14.98	0.08031	14.98	0.14042	14.98	0.09272	14.98	0.0697	14.98	0.05287	14.98	0.13189
15	0.08028	15	0.13961	15	0.09085	15	0.06961	15	0.05295	15	0.13386
15.02	0.08043	15.02	0.13609	15.02	0.0892	15.02	0.06899	15.02	0.05311	15.02	0.1356
15.04	0.08111	15.04	0.13274	15.04	0.08819	15.04	0.06855	15.04	0.05353	15.04	0.13643
15.06	0.0809	15.06	0.13228	15.06	0.08806	15.06	0.06778	15.06	0.05373	15.06	0.13743
15.08	0.08017	15.08	0.13246	15.08	0.08801	15.08	0.06611	15.08	0.05342	15.08	0.13911
15.1	0.07988	15.1	0.13229	15.1	0.0877	15.1	0.06649	15.1	0.05361	15.1	0.13945
15.12	0.08051	15.12	0.13085	15.12	0.08728	15.12	0.06761	15.12	0.05341	15.12	0.14035
15.14	0.08081	15.14	0.13017	15.14	0.08843	15.14	0.06831	15.14	0.05263	15.14	0.14177
15.16	0.08072	15.16	0.13038	15.16	0.08873	15.16	0.069	15.16	0.05216	15.16	0.14302
15.18	0.08021	15.18	0.13138	15.18	0.08949	15.18	0.07042	15.18	0.05153	15.18	0.14274
15.2	0.07995	15.2	0.13443	15.2	0.08862	15.2	0.07182	15.2	0.05074	15.2	0.14183
15.22	0.08069	15.22	0.1374	15.22	0.08672	15.22	0.07182	15.22	0.05113	15.22	0.14038
15.24	0.08185	15.24	0.14067	15.24	0.08489	15.24	0.07174	15.24	0.05147	15.24	0.1388
15.26	0.08309	15.26	0.14356	15.26	0.08297	15.26	0.07257	15.26	0.05165	15.26	0.13851
15.28	0.08391	15.28	0.1456	15.28	0.08121	15.28	0.07391	15.28	0.05282	15.28	0.1379
15.3	0.08461	15.3	0.14755	15.3	0.08045	15.3	0.07398	15.3	0.05403	15.3	0.13829
15.32	0.08498	15.32	0.14821	15.32	0.08079	15.32	0.07419	15.32	0.055	15.32	0.13913
15.34	0.08464	15.34	0.1479	15.34	0.08126	15.34	0.07479	15.34	0.05579	15.34	0.13987
15.36	0.08458	15.36	0.1482	15.36	0.07971	15.36	0.07554	15.36	0.05536	15.36	0.14087
15.38	0.08512	15.38	0.14814	15.38	0.07792	15.38	0.07538	15.38	0.05436	15.38	0.14301
15.4	0.08483	15.4	0.14626	15.4	0.07642	15.4	0.07426	15.4	0.05478	15.4	0.14476
15.42	0.08471	15.42	0.14452	15.42	0.07631	15.42	0.07304	15.42	0.05549	15.42	0.1456
15.44	0.08467	15.44	0.14423	15.44	0.07747	15.44	0.07274	15.44	0.05636	15.44	0.14649
15.46	0.08464	15.46	0.14328	15.46	0.07821	15.46	0.07162	15.46	0.05671	15.46	0.14735
15.48	0.08514	15.48	0.14177	15.48	0.07916	15.48	0.07037	15.48	0.05658	15.48	0.14852
15.5	0.08664	15.5	0.13915	15.5	0.07961	15.5	0.07084	15.5	0.05686	15.5	0.14936
15.52	0.08838	15.52	0.13775	15.52	0.08091	15.52	0.07072	15.52	0.05641	15.52	0.15184
15.54	0.08934	15.54	0.13887	15.54	0.08254	15.54	0.07018	15.54	0.05581	15.54	0.15355
15.56	0.09062	15.56	0.1408	15.56	0.08466	15.56	0.07012	15.56	0.05558	15.56	0.15397
15.58	0.09135	15.58	0.14382	15.58	0.08714	15.58	0.07007	15.58	0.05518	15.58	0.1538
15.6	0.09221	15.6	0.14627	15.6	0.08833	15.6	0.06995	15.6	0.05459	15.6	0.15466
15.62	0.09351	15.62	0.14885	15.62	0.08957	15.62	0.06951	15.62	0.0545	15.62	0.15334
15.64	0.09384	15.64	0.15136	15.64	0.09072	15.64	0.0701	15.64	0.05412	15.64	0.15308
15.66	0.09349	15.66	0.15122	15.66	0.09057	15.66	0.0706	15.66	0.05361	15.66	0.15456
15.68	0.09277	15.68	0.15033	15.68	0.09069	15.68	0.07056	15.68	0.05444	15.68	0.15535
15.7	0.09237	15.7	0.14881	15.7	0.09222	15.7	0.07017	15.7	0.05504	15.7	0.15684
15.72	0.09195	15.72	0.14864	15.72	0.09462	15.72	0.07123	15.72	0.05528	15.72	0.15757
15.74	0.09075	15.74	0.14821	15.74	0.09604	15.74	0.07284	15.74	0.05528	15.74	0.15701
15.76	0.08988	15.76	0.14794	15.76	0.09658	15.76	0.07249	15.76	0.05571	15.76	0.157
15.78	0.08922	15.78	0.14753	15.78	0.09685	15.78	0.07173	15.78	0.05671	15.78	0.15716
15.8	0.08825	15.8	0.1464	15.8	0.09529	15.8	0.07153	15.8	0.05821	15.8	0.15742
15.82	0.08785	15.82	0.14682	15.82	0.09391	15.82	0.07134	15.82	0.05987	15.82	0.1571
15.84	0.08805	15.84	0.14612	15.84	0.09178	15.84	0.07115	15.84	0.0618	15.84	0.15632
15.86	0.08884	15.86	0.1442	15.86	0.09009	15.86	0.0701	15.86	0.06281	15.86	0.15493
15.88	0.08997	15.88	0.14354	15.88	0.0906	15.88	0.06927	15.88	0.0635	15.88	0.15388
15.9	0.09092	15.9	0.14386	15.9	0.09046	15.9	0.07003	15.9	0.06336	15.9	0.15373
15.92	0.09096	15.92	0.14694	15.92	0.09163	15.92	0.07077	15.92	0.06266	15.92	0.15486
15.94	0.09108	15.94	0.15209	15.94	0.09237	15.94	0.07162	15.94	0.0619	15.94	0.15515
15.96	0.09209	15.96	0.15495	15.96	0.09281	15.96	0.07318	15.96	0.0619	15.96	0.15391
15.98	0.09327	15.98	0.15714	15.98	0.09313	15.98	0.07466	15.98	0.06188	15.98	0.15314
16	0.09501	16	0.15849	16	0.09322	16	0.07592	16	0.06124	16	0.1531
16.02	0.09637	16.02	0.15975	16.02	0.09401	16.02	0.07651	16.02	0.06024	16.02	0.15271
16.04	0.09688	16.04	0.15723	16.04	0.09481	16.04	0.07729	16.04	0.05977	16.04	0.15488
16.06	0.09785	16.06	0.15375	16.06	0.09615	16.06	0.0775	16.06	0.06029	16.06	0.1567
16.08	0.09869	16.08	0.15236	16.08	0.09788	16.08	0.07792	16.08	0.06184	16.08	0.15749
16.1	0.09899	16.1	0.15279	16.1	0.09996	16.1	0.07771	16.1	0.06276	16.1	0.15827
16.12	0.09913	16.12	0.15477	16.12	0.1023	16.12	0.07779	16.12	0.06259	16.12	0.15802
16.14	0.09909	16.14	0.15447	16.14	0.10371	16.14	0.07846	16.14	0.06285	16.14	0.15795
16.16	0.09877	16.16	0.15072	16.16	0.10557	16.16	0.07822	16.16	0.0634	16.16	0.15897
16.18	0.09838	16.18	0.14742	16.18	0.10646	16.18	0.07933	16.18	0.06361	16.18	0.15984
16.2	0.09823	16.2	0.14638	16.2	0.10575	16.2	0.08057	16.2	0.06436	16.2	0.16052
16.22	0.09841	16.22	0.14718	16.22	0.10491	16.22	0.08048	16.22	0.06483	16.22	0.16006
16.24	0.0983	16.24	0.14896	16.24	0.10452	16.24	0.08108	16.24	0.06449	16.24	0.15863
16.26	0.0983	16.26	0.15077	16.26	0.10572	16.26	0.0818	16.26	0.06435	16.26	0.15766
16.28	0.09779	16.28	0.15392	16.28	0.10679	16.28	0.08272	16.28	0.06537	16.28	0.15765
16.3	0.09669	16.3	0.15803	16.3	0.10702	16.3	0.08368	16.3	0.0662	16.3	0.15776
16.32	0.09624	16.32	0.16178	16.32	0.1065	16.32	0.08411	16.32	0.0673	16.32	0.15764
16.34	0.09639	16.34	0.16413	16.34	0.10476	16.34	0.08493	16.34	0.06858	16.34	0.15669
16.36	0.0974	16.36	0.16444	16.36	0.10273	16.36	0.08638	16.36	0.07023	16.36	0.15516
16.38	0.099	16.38	0.16521	16.38	0.10133	16.38	0.0876	16.38	0.07085	16.38	0.15481
16.4	0.10085	16.4	0.16446	16.4	0.10095	16.4	0.08811	16.4	0.07094	16.4	0.1553
16.42	0.10208	16.42	0.16345	16.42	0.10146	16.42	0.08774	16.42	0.07144	16.42	0.1569
16.44	0.10292	16.44	0.16291	16.44	0.101	16.44	0.08749	16.44	0.07223	16.44	0.15824
16.46	0.10429	16.46	0.16392	16.46	0.10078	16.46	0.0873	16.46	0.0726	16.46	0.15901
16.48	0.10503	16.48	0.16504	16.48	0.10036	16.48	0.08733	16.48	0.07306	16.48	0.16061
16.5	0.10501	16.5	0.16675	16.5	0.09957	16.5	0.0878	16.5	0.07355	16.5	0.16126
16.52	0.10525	16.52	0.16687	16.52	0.09983	16.52	0.08804	16.52	0.07301	16.52	0.1613
16.54	0.10557	16.54	0.16328	16.54	0.10127	16.54	0.08798	16.54	0.07185	16.54	0.16213
16.56	0.10582	16.56	0.15761	16.56	0.10338	16.56	0.08721	16.56	0.0704	16.56	0.16421
16.58	0.10666	16.58	0.15665	16.58	0.1047	16.58	0.08656	16.58	0.06938	16.58	0.1651
16.6	0.10762	16.6	0.159	16.6	0.10505	16.6	0.08658	16.6	0.06843	16.6	0.16495
16.62	0.10844	16.62	0.16059	16.62	0.1054	16.62	0.08631	16.62	0.06712	16.62	0.16469
16.64	0.10932	16.64	0.16359	16.64	0.10642	16.64	0.08669	16.64	0.06585	16.64	0.16304
16.66	0.11046	16.66	0.16548	16.66	0.10715	16.66	0.08744	16.66	0.06565	16.66	0.1612
16.68	0.1115	16.68	0.16754	16.68	0.10746	16.68	0.08807	16.68	0.06632	16.68	0.15999
16.7	0.11218	16.7	0.16951	16.7	0.10693	16.7	0.08726	16.7	0.06712	16.7	0.15891
16.72	0.11306	16.72	0.17219	16.72	0.10593	16.72	0.08586	16.72	0.06788	16.72	0.15807
16.74	0.11363	16.74	0.17531	16.74	0.10655	16.74	0.08657	16.74	0.06836	16.74	0.15785
16.76	0.11486	16.76	0.17793	16.76	0.10752	16.76	0.08853	16.76	0.0695	16.76	0.15852
16.78	0.11646	16.78	0.17975	16.78	0.1085	16.78	0.09	16.78	0.07102	16.78	0.15902
16.8	0.11708	16.8	0.18165	16.8	0.10994	16.8	0.09049	16.8	0.0732	16.8	0.1589
16.82	0.11723	16.82	0.18489	16.82	0.11041	16.82	0.09048	16.82	0.07559	16.82	0.15902
16.84	0.11695	16.84	0.18627	16.84	0.10991	16.84	0.09115	16.84	0.07704	16.84	0.15893
16.86	0.1171	16.86	0.18643	16.86	0.1098	16.86	0.09186	16.86	0.07797	16.86	0.1602
16.88	0.11712	16.88	0.18833	16.88	0.11024	16.88	0.09154	16.88	0.07955	16.88	0.16163
16.9	0.11672	16.9	0.18882	16.9	0.1109	16.9	0.09119	16.9	0.0805	16.9	0.16162
16.92	0.11689	16.92	0.18488	16.92	0.1128	16.92	0.09038	16.92	0.07911	16.92	0.16135
16.94	0.11718	16.94	0.1783	16.94	0.11498	16.94	0.08969	16.94	0.07766	16.94	0.16099
16.96	0.11709	16.96	0.17503	16.96	0.11639	16.96	0.08949	16.96	0.07663	16.96	0.1604
16.98	0.11704	16.98	0.17491	16.98	0.11651	16.98	0.08955	16.98	0.07635	16.98	0.15911
17	0.11762	17	0.17205	17	0.11683	17	0.09073	17	0.07646	17	0.15824
17.02	0.11855	17.02	0.17036	17.02	0.11797	17.02	0.09109	17.02	0.07635	17.02	0.15769
17.04	0.11947	17.04	0.17087	17.04	0.11912	17.04	0.09157	17.04	0.0761	17.04	0.15559
17.06	0.11987	17.06	0.17052	17.06	0.11954	17.06	0.09292	17.06	0.07579	17.06	0.15432
17.08	0.11982	17.08	0.17284	17.08	0.12002	17.08	0.0929	17.08	0.07618	17.08	0.15419
17.1	0.11941	17.1	0.17641	17.1	0.12013	17.1	0.09174	17.1	0.07679	17.1	0.15495
17.12	0.11957	17.12	0.18026	17.12	0.1203	17.12	0.09196	17.12	0.07671	17.12	0.15585
17.14	0.12001	17.14	0.18206	17.14	0.12091	17.14	0.09386	17.14	0.07698	17.14	0.15743
17.16	0.12047	17.16	0.18136	17.16	0.12131	17.16	0.09493	17.16	0.0774	17.16	0.15842
17.18	0.12155	17.18	0.18075	17.18	0.12197	17.18	0.0949	17.18	0.07784	17.18	0.15894
17.2	0.12284	17.2	0.18085	17.2	0.12136	17.2	0.09461	17.2	0.07794	17.2	0.1603
17.22	0.12359	17.22	0.18151	17.22	0.11998	17.22	0.0947	17.22	0.07843	17.22	0.16255
17.24	0.12378	17.24	0.18109	17.24	0.11934	17.24	0.09477	17.24	0.07915	17.24	0.16551
17.26	0.12434	17.26	0.18292	17.26	0.11923	17.26	0.095	17.26	0.07998	17.26	0.16825
17.28	0.12479	17.28	0.18647	17.28	0.11985	17.28	0.09509	17.28	0.08067	17.28	0.17022
17.3	0.12587	17.3	0.18546	17.3	0.11951	17.3	0.09563	17.3	0.08064	17.3	0.17089
17.32	0.12737	17.32	0.18176	17.32	0.11906	17.32	0.0963	17.32	0.07966	17.32	0.17055
17.34	0.12775	17.34	0.17948	17.34	0.11911	17.34	0.09715	17.34	0.08018	17.34	0.16972
17.36	0.12835	17.36	0.17998	17.36	0.11957	17.36	0.09814	17.36	0.08123	17.36	0.1682
17.38	0.12989	17.38	0.18071	17.38	0.11949	17.38	0.0991	17.38	0.08242	17.38	0.16718
17.4	0.13155	17.4	0.18157	17.4	0.11939	17.4	0.10026	17.4	0.08428	17.4	0.1676
17.42	0.1329	17.42	0.18438	17.42	0.11956	17.42	0.10055	17.42	0.08603	17.42	0.16736
17.44	0.13354	17.44	0.18612	17.44	0.11921	17.44	0.10096	17.44	0.08734	17.44	0.16575
17.46	0.13392	17.46	0.18716	17.46	0.11907	17.46	0.10168	17.46	0.08809	17.46	0.16489
17.48	0.13422	17.48	0.18982	17.48	0.11894	17.48	0.10219	17.48	0.08854	17.48	0.16446
17.5	0.13424	17.5	0.19189	17.5	0.11917	17.5	0.10299	17.5	0.08844	17.5	0.16449
17.52	0.13436	17.52	0.19314	17.52	0.11943	17.52	0.10372	17.52	0.08805	17.52	0.16522
17.54	0.13412	17.54	0.19477	17.54	0.12103	17.54	0.10372	17.54	0.08773	17.54	0.16639
17.56	0.13473	17.56	0.19638	17.56	0.12393	17.56	0.10379	17.56	0.08742	17.56	0.16699
17.58	0.13624	17.58	0.19684	17.58	0.127	17.58	0.10428	17.58	0.08749	17.58	0.16749
17.6	0.13695	17.6	0.19691	17.6	0.1284	17.6	0.10501	17.6	0.08845	17.6	0.16765
17.62	0.1365	17.62	0.19937	17.62	0.12982	17.62	0.10559	17.62	0.08941	17.62	0.16759
17.64	0.13632	17.64	0.20138	17.64	0.13207	17.64	0.10638	17.64	0.08946	17.64	0.16762
17.66	0.13612	17.66	0.20225	17.66	0.13413	17.66	0.10786	17.66	0.08864	17.66	0.16743
17.68	0.13581	17.68	0.20173	17.68	0.13547	17.68	0.10983	17.68	0.0871	17.68	0.16781
17.7	0.13611	17.7	0.19867	17.7	0.13637	17.7	0.11124	17.7	0.0856	17.7	0.16726
17.72	0.13629	17.72	0.19468	17.72	0.13816	17.72	0.11181	17.72	0.08538	17.72	0.16653
17.74	0.13661	17.74	0.19147	17.74	0.13941	17.74	0.11273	17.74	0.08696	17.74	0.16533
17.76	0.13757	17.76	0.18899	17.76	0.1402	17.76	0.11322	17.76	0.08803	17.76	0.16394
17.78	0.1391	17.78	0.18721	17.78	0.1397	17.78	0.11358	17.78	0.08892	17.78	0.16396
17.8	0.14079	17.8	0.18598	17.8	0.13784	17.8	0.11419	17.8	0.09042	17.8	0.16463
17.82	0.14204	17.82	0.18455	17.82	0.13495	17.82	0.11434	17.82	0.09203	17.82	0.16497
17.84	0.14287	17.84	0.18479	17.84	0.13219	17.84	0.11485	17.84	0.09342	17.84	0.16504
17.86	0.14311	17.86	0.1858	17.86	0.13082	17.86	0.11586	17.86	0.09529	17.86	0.16577
17.88	0.14241	17.88	0.18758	17.88	0.12922	17.88	0.11686	17.88	0.09832	17.88	0.16727
17.9	0.14231	17.9	0.18912	17.9	0.12853	17.9	0.11701	17.9	0.10106	17.9	0.16932
17.92	0.14334	17.92	0.19089	17.92	0.12761	17.92	0.1169	17.92	0.10325	17.92	0.17154
17.94	0.14432	17.94	0.1962	17.94	0.12661	17.94	0.11698	17.94	0.10479	17.94	0.1724
17.96	0.14634	17.96	0.19971	17.96	0.12603	17.96	0.11708	17.96	0.10643	17.96	0.17189
17.98	0.14876	17.98	0.20095	17.98	0.12647	17.98	0.11829	17.98	0.10828	17.98	0.17146
18	0.1504	18	0.20444	18	0.12696	18	0.11908	18	0.10991	18	0.17089
18.02	0.15199	18.02	0.20918	18.02	0.12713	18.02	0.11937	18.02	0.10982	18.02	0.16984
18.04	0.15357	18.04	0.21184	18.04	0.129	18.04	0.12114	18.04	0.10892	18.04	0.16918
18.06	0.15503	18.06	0.21289	18.06	0.13186	18.06	0.12313	18.06	0.10901	18.06	0.16912
18.08	0.15596	18.08	0.2146	18.08	0.13518	18.08	0.1246	18.08	0.10932	18.08	0.16933
18.1	0.1574	18.1	0.21651	18.1	0.13925	18.1	0.12503	18.1	0.11047	18.1	0.17074
18.12	0.15992	18.12	0.21712	18.12	0.14207	18.12	0.12538	18.12	0.11255	18.12	0.17285
18.14	0.16237	18.14	0.21716	18.14	0.14354	18.14	0.12642	18.14	0.11414	18.14	0.17355
18.16	0.16443	18.16	0.21739	18.16	0.14555	18.16	0.1274	18.16	0.11494	18.16	0.17388
18.18	0.16655	18.18	0.21649	18.18	0.14589	18.18	0.12887	18.18	0.11476	18.18	0.17471
18.2	0.16812	18.2	0.21623	18.2	0.14487	18.2	0.13003	18.2	0.11466	18.2	0.17527
18.22	0.1688	18.22	0.21583	18.22	0.14446	18.22	0.13041	18.22	0.11565	18.22	0.17614
18.24	0.1691	18.24	0.21571	18.24	0.14419	18.24	0.13105	18.24	0.11703	18.24	0.17675
18.26	0.1687	18.26	0.21443	18.26	0.14474	18.26	0.13084	18.26	0.11907	18.26	0.17757
18.28	0.16894	18.28	0.21193	18.28	0.14647	18.28	0.13067	18.28	0.12062	18.28	0.17955
18.3	0.17014	18.3	0.2094	18.3	0.14801	18.3	0.13145	18.3	0.12072	18.3	0.1806
18.32	0.17049	18.32	0.2088	18.32	0.14794	18.32	0.13241	18.32	0.12102	18.32	0.18078
18.34	0.17034	18.34	0.21136	18.34	0.14721	18.34	0.13332	18.34	0.12113	18.34	0.18171
18.36	0.17118	18.36	0.21104	18.36	0.14808	18.36	0.13385	18.36	0.12124	18.36	0.18268
18.38	0.17202	18.38	0.21249	18.38	0.15165	18.38	0.13507	18.38	0.12084	18.38	0.18226
18.4	0.17264	18.4	0.21735	18.4	0.15481	18.4	0.13512	18.4	0.1201	18.4	0.18167
18.42	0.17422	18.42	0.22001	18.42	0.15664	18.42	0.13428	18.42	0.12021	18.42	0.1826
18.44	0.17584	18.44	0.22105	18.44	0.15878	18.44	0.13396	18.44	0.12078	18.44	0.18395
18.46	0.17662	18.46	0.22406	18.46	0.16065	18.46	0.13347	18.46	0.12133	18.46	0.18493
18.48	0.17735	18.48	0.22756	18.48	0.16192	18.48	0.13242	18.48	0.12223	18.48	0.18631
18.5	0.17879	18.5	0.23031	18.5	0.16187	18.5	0.13127	18.5	0.12403	18.5	0.18751
18.52	0.17973	18.52	0.23231	18.52	0.16032	18.52	0.13157	18.52	0.12543	18.52	0.18748
18.54	0.18011	18.54	0.23479	18.54	0.15865	18.54	0.13309	18.54	0.12651	18.54	0.18696
18.56	0.1811	18.56	0.23643	18.56	0.15735	18.56	0.13553	18.56	0.12745	18.56	0.18635
18.58	0.18244	18.58	0.23756	18.58	0.15437	18.58	0.13782	18.58	0.12717	18.58	0.18584
18.6	0.18361	18.6	0.23934	18.6	0.15048	18.6	0.1386	18.6	0.12798	18.6	0.1853
18.62	0.18474	18.62	0.2381	18.62	0.14801	18.62	0.13935	18.62	0.12979	18.62	0.18548
18.64	0.18616	18.64	0.23595	18.64	0.14766	18.64	0.14029	18.64	0.13133	18.64	0.18581
18.66	0.18766	18.66	0.23542	18.66	0.14964	18.66	0.14105	18.66	0.13225	18.66	0.18612
18.68	0.18907	18.68	0.2349	18.68	0.15143	18.68	0.14318	18.68	0.1316	18.68	0.18718
18.7	0.19034	18.7	0.23514	18.7	0.15251	18.7	0.14504	18.7	0.13151	18.7	0.18788
18.72	0.19153	18.72	0.23637	18.72	0.15457	18.72	0.14631	18.72	0.13249	18.72	0.18886
18.74	0.19343	18.74	0.23613	18.74	0.15654	18.74	0.14749	18.74	0.13301	18.74	0.19015
18.76	0.19517	18.76	0.23438	18.76	0.15969	18.76	0.14796	18.76	0.13352	18.76	0.19012
18.78	0.19604	18.78	0.23538	18.78	0.16311	18.78	0.14898	18.78	0.13294	18.78	0.19025
18.8	0.19738	18.8	0.23661	18.8	0.16418	18.8	0.14904	18.8	0.13325	18.8	0.19281
18.82	0.1988	18.82	0.23536	18.82	0.16473	18.82	0.1477	18.82	0.13427	18.82	0.19547
18.84	0.19992	18.84	0.23389	18.84	0.1663	18.84	0.14763	18.84	0.13491	18.84	0.19553
18.86	0.20151	18.86	0.23582	18.86	0.16812	18.86	0.14815	18.86	0.13642	18.86	0.19386
18.88	0.20374	18.88	0.23916	18.88	0.17034	18.88	0.14737	18.88	0.13922	18.88	0.19301
18.9	0.20506	18.9	0.24264	18.9	0.17264	18.9	0.14615	18.9	0.14201	18.9	0.19305
18.92	0.20526	18.92	0.24601	18.92	0.17349	18.92	0.14604	18.92	0.14414	18.92	0.19351
18.94	0.20677	18.94	0.24883	18.94	0.17396	18.94	0.14692	18.94	0.14604	18.94	0.19368
18.96	0.20914	18.96	0.25047	18.96	0.17374	18.96	0.1474	18.96	0.14722	18.96	0.19252
18.98	0.21098	18.98	0.25082	18.98	0.17222	18.98	0.14632	18.98	0.14745	18.98	0.19209
19	0.21329	19	0.25077	19	0.171	19	0.14541	19	0.14721	19	0.19313
19.02	0.21589	19.02	0.24982	19.02	0.17183	19.02	0.14603	19.02	0.14684	19.02	0.19342
19.04	0.21847	19.04	0.25028	19.04	0.17442	19.04	0.14605	19.04	0.14566	19.04	0.19277
19.06	0.22028	19.06	0.25196	19.06	0.17453	19.06	0.14572	19.06	0.14398	19.06	0.19322
19.08	0.22191	19.08	0.25212	19.08	0.17306	19.08	0.14543	19.08	0.14234	19.08	0.1942
19.1	0.2241	19.1	0.25132	19.1	0.17351	19.1	0.14386	19.1	0.14162	19.1	0.19407
19.12	0.22575	19.12	0.24973	19.12	0.17371	19.12	0.14281	19.12	0.14176	19.12	0.19377
19.14	0.22725	19.14	0.2477	19.14	0.17299	19.14	0.14334	19.14	0.14145	19.14	0.19397
19.16	0.22863	19.16	0.24623	19.16	0.17249	19.16	0.14434	19.16	0.14059	19.16	0.1947
19.18	0.22941	19.18	0.24512	19.18	0.17151	19.18	0.14555	19.18	0.13947	19.18	0.1951
19.2	0.23124	19.2	0.24352	19.2	0.17129	19.2	0.14649	19.2	0.13977	19.2	0.19402
19.22	0.23352	19.22	0.24182	19.22	0.17239	19.22	0.14812	19.22	0.141	19.22	0.19269
19.24	0.23462	19.24	0.23963	19.24	0.17393	19.24	0.1509	19.24	0.14219	19.24	0.1918
19.26	0.2358	19.26	0.24103	19.26	0.17504	19.26	0.15248	19.26	0.14373	19.26	0.19102
19.28	0.23691	19.28	0.24468	19.28	0.17706	19.28	0.15264	19.28	0.145	19.28	0.19087
19.3	0.2375	19.3	0.24642	19.3	0.17984	19.3	0.15332	19.3	0.14578	19.3	0.19094
19.32	0.2381	19.32	0.24727	19.32	0.18007	19.32	0.15489	19.32	0.14637	19.32	0.19016
19.34	0.23957	19.34	0.24796	19.34	0.17998	19.34	0.15623	19.34	0.14583	19.34	0.18931
19.36	0.24081	19.36	0.24819	19.36	0.18049	19.36	0.15677	19.36	0.14525	19.36	0.18935
19.38	0.24171	19.38	0.24794	19.38	0.18099	19.38	0.15741	19.38	0.14508	19.38	0.1908
19.4	0.24311	19.4	0.25005	19.4	0.18159	19.4	0.15885	19.4	0.14437	19.4	0.19203
19.42	0.24401	19.42	0.25291	19.42	0.18202	19.42	0.15905	19.42	0.14373	19.42	0.19184
19.44	0.24449	19.44	0.25633	19.44	0.18228	19.44	0.15809	19.44	0.14269	19.44	0.19206
19.46	0.24502	19.46	0.26012	19.46	0.18165	19.46	0.15718	19.46	0.14195	19.46	0.19372
19.48	0.24586	19.48	0.26411	19.48	0.18211	19.48	0.15549	19.48	0.14063	19.48	0.19548
19.5	0.24653	19.5	0.26795	19.5	0.18302	19.5	0.15375	19.5	0.13931	19.5	0.19666
19.52	0.24737	19.52	0.27128	19.52	0.18282	19.52	0.15261	19.52	0.13957	19.52	0.19879
19.54	0.24836	19.54	0.27463	19.54	0.183	19.54	0.1525	19.54	0.13997	19.54	0.20128
19.56	0.24952	19.56	0.27588	19.56	0.18235	19.56	0.15224	19.56	0.14031	19.56	0.20297
19.58	0.25082	19.58	0.2756	19.58	0.18228	19.58	0.15152	19.58	0.1415	19.58	0.20331
19.6	0.25238	19.6	0.27572	19.6	0.18306	19.6	0.15052	19.6	0.14287	19.6	0.20374
19.62	0.25345	19.62	0.27576	19.62	0.18235	19.62	0.14984	19.62	0.14421	19.62	0.20521
19.64	0.25387	19.64	0.27457	19.64	0.18207	19.64	0.15078	19.64	0.1456	19.64	0.20568
19.66	0.25597	19.66	0.27654	19.66	0.18301	19.66	0.15127	19.66	0.14691	19.66	0.20478
19.68	0.25765	19.68	0.27906	19.68	0.18361	19.68	0.15056	19.68	0.14846	19.68	0.20304
19.7	0.25799	19.7	0.27786	19.7	0.185	19.7	0.15082	19.7	0.14977	19.7	0.20142
19.72	0.25797	19.72	0.27441	19.72	0.18625	19.72	0.15133	19.72	0.15063	19.72	0.20066
19.74	0.25746	19.74	0.27184	19.74	0.18695	19.74	0.15089	19.74	0.15124	19.74	0.20125
19.76	0.25765	19.76	0.26993	19.76	0.18727	19.76	0.15131	19.76	0.15249	19.76	0.20216
19.78	0.25869	19.78	0.26865	19.78	0.18783	19.78	0.15217	19.78	0.15269	19.78	0.20213
19.8	0.25874	19.8	0.26871	19.8	0.18826	19.8	0.15277	19.8	0.15137	19.8	0.20193
19.82	0.2579	19.82	0.26873	19.82	0.18779	19.82	0.15328	19.82	0.15029	19.82	0.20165
19.84	0.25736	19.84	0.26976	19.84	0.18756	19.84	0.15419	19.84	0.14936	19.84	0.20212
19.86	0.2573	19.86	0.27007	19.86	0.18743	19.86	0.15444	19.86	0.14862	19.86	0.20435
19.88	0.25707	19.88	0.26788	19.88	0.18738	19.88	0.15483	19.88	0.14832	19.88	0.20607
19.9	0.25607	19.9	0.26612	19.9	0.18586	19.9	0.15631	19.9	0.14806	19.9	0.20728
19.92	0.25544	19.92	0.26512	19.92	0.18384	19.92	0.15668	19.92	0.14738	19.92	0.20888
19.94	0.25508	19.94	0.26383	19.94	0.18215	19.94	0.15772	19.94	0.14746	19.94	0.20955
19.96	0.25549	19.96	0.26233	19.96	0.18037	19.96	0.1589	19.96	0.14899	19.96	0.20966
19.98	0.2562	19.98	0.26134	19.98	0.17957	19.98	0.1585	19.98	0.15141	19.98	0.21006
20	0.25734	20	0.26224	20	0.17925	20	0.15781	20	0.15308	20	0.20947
20.02	0.25928	20.02	0.26361	20.02	0.17846	20.02	0.15782	20.02	0.15421	20.02	0.20784
20.04	0.2608	20.04	0.26612	20.04	0.17875	20.04	0.15817	20.04	0.15528	20.04	0.20594
20.06	0.26138	20.06	0.26969	20.06	0.17918	20.06	0.15738	20.06	0.15578	20.06	0.2035
20.08	0.26111	20.08	0.27019	20.08	0.18	20.08	0.15641	20.08	0.15705	20.08	0.20147
20.1	0.26079	20.1	0.2689	20.1	0.18389	20.1	0.15634	20.1	0.15754	20.1	0.20164
20.12	0.26005	20.12	0.27023	20.12	0.18659	20.12	0.15563	20.12	0.1569	20.12	0.20377
20.14	0.25946	20.14	0.27335	20.14	0.18793	20.14	0.15452	20.14	0.1565	20.14	0.20601
20.16	0.2601	20.16	0.27568	20.16	0.1901	20.16	0.15505	20.16	0.15547	20.16	0.20745
20.18	0.26021	20.18	0.27673	20.18	0.19199	20.18	0.15548	20.18	0.15322	20.18	0.20867
20.2	0.25848	20.2	0.27554	20.2	0.1937	20.2	0.15489	20.2	0.15161	20.2	0.20985
20.22	0.25658	20.22	0.27381	20.22	0.19533	20.22	0.15494	20.22	0.1508	20.22	0.21147
20.24	0.25577	20.24	0.27169	20.24	0.19611	20.24	0.15433	20.24	0.149	20.24	0.21393
20.26	0.2553	20.26	0.26825	20.26	0.19604	20.26	0.15348	20.26	0.14742	20.26	0.21591
20.28	0.25397	20.28	0.26406	20.28	0.19648	20.28	0.15407	20.28	0.14643	20.28	0.21718
20.3	0.25278	20.3	0.26193	20.3	0.19691	20.3	0.15456	20.3	0.14387	20.3	0.21862
20.32	0.25252	20.32	0.26105	20.32	0.19668	20.32	0.15493	20.32	0.14181	20.32	0.21923
20.34	0.25285	20.34	0.25927	20.34	0.1952	20.34	0.15601	20.34	0.14208	20.34	0.21956
20.36	0.25306	20.36	0.25967	20.36	0.19286	20.36	0.15678	20.36	0.14282	20.36	0.22039
20.38	0.25351	20.38	0.26071	20.38	0.19062	20.38	0.15739	20.38	0.1438	20.38	0.22067
20.4	0.25544	20.4	0.26176	20.4	0.18807	20.4	0.15841	20.4	0.14485	20.4	0.21931
20.42	0.2573	20.42	0.26424	20.42	0.18349	20.42	0.15871	20.42	0.14627	20.42	0.21758
20.44	0.25776	20.44	0.26617	20.44	0.17898	20.44	0.15851	20.44	0.14773	20.44	0.21669
20.46	0.2572	20.46	0.26673	20.46	0.17727	20.46	0.15924	20.46	0.1487	20.46	0.21533
20.48	0.25741	20.48	0.26706	20.48	0.17745	20.48	0.16024	20.48	0.14966	20.48	0.21516
20.5	0.25636	20.5	0.26876	20.5	0.17756	20.5	0.16072	20.5	0.1504	20.5	0.21634
20.52	0.254	20.52	0.27123	20.52	0.17735	20.52	0.16074	20.52	0.15102	20.52	0.21671
20.54	0.25328	20.54	0.27157	20.54	0.17762	20.54	0.16151	20.54	0.15184	20.54	0.21693
20.56	0.25287	20.56	0.27205	20.56	0.17711	20.56	0.16214	20.56	0.15166	20.56	0.21756
20.58	0.25141	20.58	0.27337	20.58	0.17696	20.58	0.16154	20.58	0.15065	20.58	0.21827
20.6	0.25014	20.6	0.27324	20.6	0.17924	20.6	0.1609	20.6	0.15074	20.6	0.21884
20.62	0.24948	20.62	0.27195	20.62	0.18121	20.62	0.16071	20.62	0.15007	20.62	0.2204
20.64	0.24849	20.64	0.27063	20.64	0.18236	20.64	0.15948	20.64	0.1483	20.64	0.22178
20.66	0.24688	20.66	0.26921	20.66	0.18494	20.66	0.15876	20.66	0.14721	20.66	0.22205
20.68	0.24508	20.68	0.2684	20.68	0.18827	20.68	0.15823	20.68	0.14585	20.68	0.2232
20.7	0.24409	20.7	0.26922	20.7	0.19066	20.7	0.15704	20.7	0.14298	20.7	0.22496
20.72	0.24316	20.72	0.26813	20.72	0.19173	20.72	0.15676	20.72	0.14108	20.72	0.22651
20.74	0.24214	20.74	0.26579	20.74	0.19119	20.74	0.15655	20.74	0.13975	20.74	0.22747
20.76	0.24153	20.76	0.26449	20.76	0.19002	20.76	0.15575	20.76	0.1387	20.76	0.22819
20.78	0.24182	20.78	0.26234	20.78	0.18941	20.78	0.15516	20.78	0.14005	20.78	0.22954
20.8	0.24245	20.8	0.26182	20.8	0.18875	20.8	0.15502	20.8	0.14271	20.8	0.23068
20.82	0.24209	20.82	0.2628	20.82	0.18855	20.82	0.15423	20.82	0.14452	20.82	0.23156
20.84	0.24118	20.84	0.26149	20.84	0.18994	20.84	0.15417	20.84	0.14569	20.84	0.23306
20.86	0.24044	20.86	0.2617	20.86	0.19223	20.86	0.15537	20.86	0.14622	20.86	0.23295
20.88	0.24022	20.88	0.26316	20.88	0.19344	20.88	0.15688	20.88	0.14676	20.88	0.23179
20.9	0.23958	20.9	0.2663	20.9	0.19382	20.9	0.15855	20.9	0.14838	20.9	0.23156
20.92	0.23937	20.92	0.27127	20.92	0.19367	20.92	0.15924	20.92	0.1497	20.92	0.23202
20.94	0.23977	20.94	0.27509	20.94	0.19158	20.94	0.15931	20.94	0.15092	20.94	0.23254
20.96	0.23968	20.96	0.2791	20.96	0.18914	20.96	0.15856	20.96	0.15198	20.96	0.2324
20.98	0.23988	20.98	0.28337	20.98	0.18863	20.98	0.15842	20.98	0.15208	20.98	0.23178
21	0.24034	21	0.28525	21	0.18855	21	0.1587	21	0.15209	21	0.23125
21.02	0.24027	21.02	0.2852	21.02	0.18731	21.02	0.15794	21.02	0.15156	21.02	0.23117
21.04	0.23936	21.04	0.28583	21.04	0.18654	21.04	0.15789	21.04	0.15112	21.04	0.23038
21.06	0.23797	21.06	0.28623	21.06	0.18664	21.06	0.15835	21.06	0.15067	21.06	0.22949
21.08	0.23664	21.08	0.28617	21.08	0.18627	21.08	0.15732	21.08	0.14919	21.08	0.22996
21.1	0.23504	21.1	0.28427	21.1	0.1862	21.1	0.15597	21.1	0.14646	21.1	0.22984
21.12	0.23379	21.12	0.28028	21.12	0.18632	21.12	0.15644	21.12	0.14505	21.12	0.22933
21.14	0.23302	21.14	0.27767	21.14	0.1866	21.14	0.15697	21.14	0.14454	21.14	0.22915
21.16	0.23238	21.16	0.27857	21.16	0.18817	21.16	0.15613	21.16	0.14412	21.16	0.23044
21.18	0.23202	21.18	0.28045	21.18	0.18992	21.18	0.15554	21.18	0.14506	21.18	0.23273
21.2	0.23129	21.2	0.28153	21.2	0.19162	21.2	0.15537	21.2	0.14669	21.2	0.2344
21.22	0.2303	21.22	0.28181	21.22	0.19335	21.22	0.15521	21.22	0.14744	21.22	0.23518
21.24	0.23043	21.24	0.28042	21.24	0.19428	21.24	0.15624	21.24	0.14831	21.24	0.23503
21.26	0.23152	21.26	0.27982	21.26	0.19402	21.26	0.1577	21.26	0.14911	21.26	0.23428
21.28	0.23234	21.28	0.28008	21.28	0.19408	21.28	0.15916	21.28	0.14939	21.28	0.23444
21.3	0.23281	21.3	0.28273	21.3	0.19355	21.3	0.16012	21.3	0.15087	21.3	0.23664
21.32	0.23267	21.32	0.28499	21.32	0.19172	21.32	0.16011	21.32	0.15185	21.32	0.23814
21.34	0.23221	21.34	0.28484	21.34	0.18988	21.34	0.16016	21.34	0.1522	21.34	0.23874
21.36	0.23287	21.36	0.28488	21.36	0.188	21.36	0.16065	21.36	0.15253	21.36	0.23939
21.38	0.23304	21.38	0.28502	21.38	0.18724	21.38	0.16204	21.38	0.15191	21.38	0.23984
21.4	0.23226	21.4	0.2846	21.4	0.18756	21.4	0.16438	21.4	0.15163	21.4	0.2407
21.42	0.23124	21.42	0.28416	21.42	0.18826	21.42	0.16653	21.42	0.1516	21.42	0.24217
21.44	0.22979	21.44	0.28541	21.44	0.18955	21.44	0.16912	21.44	0.15084	21.44	0.24307
21.46	0.22831	21.46	0.28852	21.46	0.19028	21.46	0.16998	21.46	0.14999	21.46	0.24444
21.48	0.22666	21.48	0.29047	21.48	0.1908	21.48	0.16929	21.48	0.1495	21.48	0.2461
21.5	0.22583	21.5	0.2897	21.5	0.19219	21.5	0.16981	21.5	0.14922	21.5	0.24734
21.52	0.22625	21.52	0.28908	21.52	0.19287	21.52	0.17032	21.52	0.14983	21.52	0.24754
21.54	0.22591	21.54	0.28974	21.54	0.19365	21.54	0.16998	21.54	0.1501	21.54	0.24762
21.56	0.22489	21.56	0.28976	21.56	0.19455	21.56	0.16886	21.56	0.14959	21.56	0.24871
21.58	0.22374	21.58	0.28851	21.58	0.19393	21.58	0.16745	21.58	0.14914	21.58	0.24912
21.6	0.22261	21.6	0.28718	21.6	0.19291	21.6	0.16622	21.6	0.1499	21.6	0.24938
21.62	0.22291	21.62	0.28704	21.62	0.19172	21.62	0.16504	21.62	0.15085	21.62	0.24883
21.64	0.22449	21.64	0.28619	21.64	0.19093	21.64	0.16352	21.64	0.15118	21.64	0.24824
21.66	0.22593	21.66	0.28595	21.66	0.18974	21.66	0.16091	21.66	0.15101	21.66	0.24844
21.68	0.22667	21.68	0.28674	21.68	0.18861	21.68	0.15912	21.68	0.15041	21.68	0.25033
21.7	0.22705	21.7	0.28747	21.7	0.18795	21.7	0.15735	21.7	0.15104	21.7	0.25312
21.72	0.22784	21.72	0.28718	21.72	0.18804	21.72	0.15474	21.72	0.15181	21.72	0.25422
21.74	0.22865	21.74	0.28797	21.74	0.18786	21.74	0.15202	21.74	0.15239	21.74	0.25457
21.76	0.2292	21.76	0.28831	21.76	0.18733	21.76	0.15135	21.76	0.15361	21.76	0.25465
21.78	0.2288	21.78	0.2879	21.78	0.18844	21.78	0.15286	21.78	0.15465	21.78	0.25504
21.8	0.2284	21.8	0.28716	21.8	0.19042	21.8	0.15441	21.8	0.15505	21.8	0.25676
21.82	0.22808	21.82	0.28593	21.82	0.19193	21.82	0.15503	21.82	0.15471	21.82	0.25865
21.84	0.22695	21.84	0.28659	21.84	0.19071	21.84	0.15536	21.84	0.15439	21.84	0.26053
21.86	0.22607	21.86	0.28799	21.86	0.18843	21.86	0.15483	21.86	0.15521	21.86	0.26359
21.88	0.2254	21.88	0.28686	21.88	0.18739	21.88	0.15544	21.88	0.1558	21.88	0.26628
21.9	0.22489	21.9	0.28395	21.9	0.18684	21.9	0.15808	21.9	0.1554	21.9	0.26862
21.92	0.22446	21.92	0.28239	21.92	0.18663	21.92	0.15992	21.92	0.15488	21.92	0.26947
21.94	0.22295	21.94	0.28017	21.94	0.18814	21.94	0.1621	21.94	0.15443	21.94	0.27072
21.96	0.22174	21.96	0.27727	21.96	0.18863	21.96	0.16334	21.96	0.15391	21.96	0.27246
21.98	0.22096	21.98	0.27952	21.98	0.18767	21.98	0.1635	21.98	0.15256	21.98	0.27332
22	0.22086	22	0.28353	22	0.18747	22	0.164	22	0.15235	22	0.27446
22.02	0.22165	22.02	0.28454	22.02	0.1881	22.02	0.16515	22.02	0.15223	22.02	0.27545
22.04	0.22217	22.04	0.28398	22.04	0.18966	22.04	0.16655	22.04	0.15151	22.04	0.27666
22.06	0.22207	22.06	0.28473	22.06	0.19022	22.06	0.16619	22.06	0.15104	22.06	0.27821
22.08	0.22189	22.08	0.28578	22.08	0.19148	22.08	0.16698	22.08	0.15109	22.08	0.27997
22.1	0.22173	22.1	0.28626	22.1	0.19512	22.1	0.16742	22.1	0.15222	22.1	0.28028
22.12	0.22171	22.12	0.28729	22.12	0.19902	22.12	0.16649	22.12	0.15312	22.12	0.27921
22.14	0.22127	22.14	0.2886	22.14	0.20227	22.14	0.16581	22.14	0.15314	22.14	0.27852
22.16	0.22072	22.16	0.28787	22.16	0.2053	22.16	0.166	22.16	0.15428	22.16	0.27925
22.18	0.22091	22.18	0.28476	22.18	0.20722	22.18	0.16585	22.18	0.15569	22.18	0.28031
22.2	0.22158	22.2	0.27967	22.2	0.20773	22.2	0.16479	22.2	0.15517	22.2	0.28114
22.22	0.22272	22.22	0.27647	22.22	0.20703	22.22	0.16398	22.22	0.15472	22.22	0.28156
22.24	0.22412	22.24	0.27711	22.24	0.20587	22.24	0.1634	22.24	0.15455	22.24	0.28366
22.26	0.22597	22.26	0.27825	22.26	0.20635	22.26	0.16261	22.26	0.15433	22.26	0.28663
22.28	0.22747	22.28	0.27883	22.28	0.20744	22.28	0.16298	22.28	0.15489	22.28	0.28808
22.3	0.22829	22.3	0.27875	22.3	0.2075	22.3	0.16339	22.3	0.15703	22.3	0.28921
22.32	0.22942	22.32	0.27949	22.32	0.20629	22.32	0.16224	22.32	0.15919	22.32	0.28998
22.34	0.23056	22.34	0.27962	22.34	0.20469	22.34	0.16225	22.34	0.16101	22.34	0.29148
22.36	0.23093	22.36	0.28127	22.36	0.20275	22.36	0.16313	22.36	0.16229	22.36	0.29257
22.38	0.23086	22.38	0.2837	22.38	0.20261	22.38	0.16502	22.38	0.16229	22.38	0.29333
22.4	0.23072	22.4	0.28279	22.4	0.20312	22.4	0.16798	22.4	0.16276	22.4	0.29458
22.42	0.22968	22.42	0.28191	22.42	0.2027	22.42	0.17066	22.42	0.16453	22.42	0.29593
22.44	0.228	22.44	0.28574	22.44	0.20303	22.44	0.1721	22.44	0.16651	22.44	0.29755
22.46	0.22636	22.46	0.29352	22.46	0.20353	22.46	0.17232	22.46	0.16764	22.46	0.29901
22.48	0.22481	22.48	0.2989	22.48	0.20425	22.48	0.17422	22.48	0.1693	22.48	0.29985
22.5	0.2233	22.5	0.30281	22.5	0.20591	22.5	0.17526	22.5	0.17053	22.5	0.30072
22.52	0.2225	22.52	0.30704	22.52	0.2063	22.52	0.17492	22.52	0.16925	22.52	0.30142
22.54	0.22129	22.54	0.31017	22.54	0.20636	22.54	0.17471	22.54	0.16677	22.54	0.30282
22.56	0.21974	22.56	0.3126	22.56	0.20635	22.56	0.17445	22.56	0.16465	22.56	0.30418
22.58	0.21939	22.58	0.31199	22.58	0.20541	22.58	0.17398	22.58	0.16282	22.58	0.30447
22.6	0.22065	22.6	0.3121	22.6	0.20579	22.6	0.17377	22.6	0.16116	22.6	0.3049
22.62	0.22218	22.62	0.31484	22.62	0.20682	22.62	0.17325	22.62	0.16032	22.62	0.30605
22.64	0.22356	22.64	0.31769	22.64	0.20814	22.64	0.17181	22.64	0.15938	22.64	0.30782
22.66	0.2252	22.66	0.32137	22.66	0.20822	22.66	0.17045	22.66	0.15937	22.66	0.30965
22.68	0.22635	22.68	0.32509	22.68	0.20774	22.68	0.16944	22.68	0.16096	22.68	0.31101
22.7	0.22741	22.7	0.32592	22.7	0.20737	22.7	0.16767	22.7	0.16314	22.7	0.31311
22.72	0.22876	22.72	0.32639	22.72	0.20588	22.72	0.16616	22.72	0.1643	22.72	0.31522
22.74	0.2301	22.74	0.32531	22.74	0.20658	22.74	0.16776	22.74	0.16497	22.74	0.31713
22.76	0.22959	22.76	0.32304	22.76	0.20994	22.76	0.16912	22.76	0.16528	22.76	0.31826
22.78	0.22902	22.78	0.31853	22.78	0.21355	22.78	0.16951	22.78	0.16482	22.78	0.32052
22.8	0.22844	22.8	0.31403	22.8	0.21582	22.8	0.17013	22.8	0.16507	22.8	0.32309
22.82	0.22748	22.82	0.31371	22.82	0.21717	22.82	0.17025	22.82	0.1667	22.82	0.32476
22.84	0.22794	22.84	0.31397	22.84	0.21812	22.84	0.17012	22.84	0.16845	22.84	0.32603
22.86	0.22884	22.86	0.314	22.86	0.21783	22.86	0.17069	22.86	0.16981	22.86	0.32722
22.88	0.22829	22.88	0.3126	22.88	0.2163	22.88	0.17143	22.88	0.17007	22.88	0.32903
22.9	0.22819	22.9	0.31133	22.9	0.21512	22.9	0.17164	22.9	0.1693	22.9	0.33096
22.92	0.22865	22.92	0.30986	22.92	0.21485	22.92	0.17245	22.92	0.16771	22.92	0.33206
22.94	0.22748	22.94	0.30729	22.94	0.21624	22.94	0.17499	22.94	0.16606	22.94	0.33334
22.96	0.22632	22.96	0.30506	22.96	0.21754	22.96	0.17857	22.96	0.16552	22.96	0.33521
22.98	0.22629	22.98	0.30268	22.98	0.21758	22.98	0.18086	22.98	0.16659	22.98	0.33761
23	0.22596	23	0.30415	23	0.21761	23	0.18271	23	0.16801	23	0.34121
23.02	0.22524	23.02	0.30709	23.02	0.2172	23.02	0.18388	23.02	0.16758	23.02	0.34409
23.04	0.22533	23.04	0.30995	23.04	0.21536	23.04	0.18464	23.04	0.16679	23.04	0.34634
23.06	0.22607	23.06	0.3123	23.06	0.2145	23.06	0.18556	23.06	0.16794	23.06	0.34886
23.08	0.22577	23.08	0.31034	23.08	0.21461	23.08	0.18652	23.08	0.17026	23.08	0.35084
23.1	0.22603	23.1	0.30656	23.1	0.21407	23.1	0.18817	23.1	0.17286	23.1	0.3524
23.12	0.22719	23.12	0.30558	23.12	0.21208	23.12	0.18931	23.12	0.17409	23.12	0.3541
23.14	0.22769	23.14	0.30553	23.14	0.21311	23.14	0.19005	23.14	0.17356	23.14	0.35752
23.16	0.22739	23.16	0.30473	23.16	0.21626	23.16	0.19008	23.16	0.17385	23.16	0.36211
23.18	0.22822	23.18	0.30354	23.18	0.21936	23.18	0.19088	23.18	0.17477	23.18	0.36549
23.2	0.2292	23.2	0.30317	23.2	0.22163	23.2	0.19254	23.2	0.17604	23.2	0.36702
23.22	0.23044	23.22	0.30362	23.22	0.2229	23.22	0.19241	23.22	0.178	23.22	0.36829
23.24	0.23167	23.24	0.30239	23.24	0.22296	23.24	0.19186	23.24	0.1793	23.24	0.36905
23.26	0.23102	23.26	0.30334	23.26	0.22294	23.26	0.19219	23.26	0.18109	23.26	0.37088
23.28	0.23021	23.28	0.30564	23.28	0.22393	23.28	0.19224	23.28	0.18271	23.28	0.37439
23.3	0.23084	23.3	0.30772	23.3	0.22534	23.3	0.1924	23.3	0.18475	23.3	0.37693
23.32	0.23071	23.32	0.31066	23.32	0.2287	23.32	0.19289	23.32	0.186	23.32	0.37839
23.34	0.23017	23.34	0.31458	23.34	0.23181	23.34	0.19544	23.34	0.18713	23.34	0.38043
23.36	0.23099	23.36	0.31954	23.36	0.23298	23.36	0.19783	23.36	0.18917	23.36	0.3843
23.38	0.23146	23.38	0.32511	23.38	0.23331	23.38	0.19888	23.38	0.19019	23.38	0.38738
23.4	0.23226	23.4	0.32785	23.4	0.23404	23.4	0.20006	23.4	0.1911	23.4	0.38978
23.42	0.23378	23.42	0.3277	23.42	0.23483	23.42	0.20026	23.42	0.19119	23.42	0.39003
23.44	0.2355	23.44	0.33014	23.44	0.23445	23.44	0.20142	23.44	0.19205	23.44	0.39033
23.46	0.23685	23.46	0.33249	23.46	0.23518	23.46	0.20386	23.46	0.19407	23.46	0.39219
23.48	0.23801	23.48	0.33318	23.48	0.23595	23.48	0.20657	23.48	0.19471	23.48	0.39482
23.5	0.24011	23.5	0.33475	23.5	0.23586	23.5	0.20896	23.5	0.19446	23.5	0.39812
23.52	0.24204	23.52	0.33968	23.52	0.23559	23.52	0.20974	23.52	0.19524	23.52	0.40238
23.54	0.2426	23.54	0.34318	23.54	0.23745	23.54	0.21033	23.54	0.19738	23.54	0.4079
23.56	0.2439	23.56	0.34444	23.56	0.23823	23.56	0.2118	23.56	0.20096	23.56	0.41311
23.58	0.24594	23.58	0.34631	23.58	0.2381	23.58	0.21371	23.58	0.20295	23.58	0.41653
23.6	0.24682	23.6	0.34512	23.6	0.23835	23.6	0.21412	23.6	0.20265	23.6	0.41976
23.62	0.24721	23.62	0.34238	23.62	0.23909	23.62	0.21414	23.62	0.20204	23.62	0.42423
23.64	0.24672	23.64	0.34029	23.64	0.24005	23.64	0.21374	23.64	0.20226	23.64	0.43061
23.66	0.24504	23.66	0.34152	23.66	0.24096	23.66	0.21256	23.66	0.20403	23.66	0.43626
23.68	0.24388	23.68	0.34261	23.68	0.24228	23.68	0.2111	23.68	0.20569	23.68	0.44061
23.7	0.24343	23.7	0.3423	23.7	0.24292	23.7	0.21091	23.7	0.20651	23.7	0.4456
23.72	0.24227	23.72	0.34258	23.72	0.24304	23.72	0.21167	23.72	0.20716	23.72	0.44895
23.74	0.24239	23.74	0.34133	23.74	0.24363	23.74	0.21335	23.74	0.20751	23.74	0.45241
23.76	0.24319	23.76	0.33846	23.76	0.2441	23.76	0.21384	23.76	0.20768	23.76	0.45663
23.78	0.24361	23.78	0.33632	23.78	0.24558	23.78	0.21446	23.78	0.2071	23.78	0.45946
23.8	0.24451	23.8	0.33194	23.8	0.24819	23.8	0.21449	23.8	0.20885	23.8	0.46269
23.82	0.24481	23.82	0.33187	23.82	0.24913	23.82	0.21377	23.82	0.21141	23.82	0.46631
23.84	0.24506	23.84	0.33738	23.84	0.24907	23.84	0.21528	23.84	0.21505	23.84	0.47097
23.86	0.247	23.86	0.34049	23.86	0.25026	23.86	0.21725	23.86	0.21698	23.86	0.47634
23.88	0.24903	23.88	0.34136	23.88	0.25305	23.88	0.2185	23.88	0.21833	23.88	0.47965
23.9	0.25063	23.9	0.34158	23.9	0.2544	23.9	0.22039	23.9	0.22198	23.9	0.48224
23.92	0.25188	23.92	0.34531	23.92	0.25439	23.92	0.22301	23.92	0.22738	23.92	0.48624
23.94	0.25339	23.94	0.34959	23.94	0.25636	23.94	0.22492	23.94	0.23154	23.94	0.49139
23.96	0.25639	23.96	0.35265	23.96	0.25718	23.96	0.22579	23.96	0.23438	23.96	0.49501
23.98	0.25904	23.98	0.35544	23.98	0.25884	23.98	0.22777	23.98	0.23561	23.98	0.49819
24	0.26021	24	0.35501	24	0.26114	24	0.22941	24	0.23567	24	0.50186
24.02	0.26069	24.02	0.35487	24.02	0.26322	24.02	0.2323	24.02	0.23569	24.02	0.50598
24.04	0.26094	24.04	0.35453	24.04	0.26508	24.04	0.2336	24.04	0.23608	24.04	0.50964
24.06	0.26187	24.06	0.35446	24.06	0.26599	24.06	0.2351	24.06	0.23555	24.06	0.51202
24.08	0.26289	24.08	0.35328	24.08	0.26792	24.08	0.23757	24.08	0.23497	24.08	0.51576
24.1	0.2634	24.1	0.35104	24.1	0.27042	24.1	0.24058	24.1	0.2351	24.1	0.51979
24.12	0.26345	24.12	0.35112	24.12	0.27349	24.12	0.24342	24.12	0.23594	24.12	0.52278
24.14	0.26428	24.14	0.35326	24.14	0.27705	24.14	0.24534	24.14	0.23662	24.14	0.52794
24.16	0.26496	24.16	0.35767	24.16	0.27927	24.16	0.24585	24.16	0.23848	24.16	0.53426
24.18	0.26481	24.18	0.36145	24.18	0.28211	24.18	0.24754	24.18	0.24153	24.18	0.53999
24.2	0.264	24.2	0.36214	24.2	0.28405	24.2	0.24866	24.2	0.24522	24.2	0.54597
24.22	0.26346	24.22	0.36529	24.22	0.28405	24.22	0.24998	24.22	0.24971	24.22	0.55279
24.24	0.26416	24.24	0.37252	24.24	0.28535	24.24	0.25343	24.24	0.25386	24.24	0.55961
24.26	0.26595	24.26	0.37824	24.26	0.28926	24.26	0.25721	24.26	0.25761	24.26	0.56509
24.28	0.26686	24.28	0.38315	24.28	0.2935	24.28	0.26078	24.28	0.26274	24.28	0.57022
24.3	0.26799	24.3	0.38819	24.3	0.2964	24.3	0.26307	24.3	0.26823	24.3	0.57561
24.32	0.26943	24.32	0.39659	24.32	0.29859	24.32	0.26532	24.32	0.2729	24.32	0.58314
24.34	0.2708	24.34	0.40298	24.34	0.30184	24.34	0.2681	24.34	0.278	24.34	0.59002
24.36	0.27287	24.36	0.40586	24.36	0.30435	24.36	0.27047	24.36	0.28351	24.36	0.59633
24.38	0.27513	24.38	0.40676	24.38	0.30763	24.38	0.27543	24.38	0.28786	24.38	0.60255
24.4	0.27682	24.4	0.40661	24.4	0.30998	24.4	0.27997	24.4	0.2907	24.4	0.60686
24.42	0.27905	24.42	0.40868	24.42	0.31061	24.42	0.28462	24.42	0.29355	24.42	0.61198
24.44	0.2833	24.44	0.41086	24.44	0.31282	24.44	0.28931	24.44	0.29676	24.44	0.61864
24.46	0.28817	24.46	0.4119	24.46	0.31797	24.46	0.29428	24.46	0.29993	24.46	0.62588
24.48	0.29221	24.48	0.41235	24.48	0.32492	24.48	0.29818	24.48	0.3037	24.48	0.63273
24.5	0.29571	24.5	0.41402	24.5	0.33102	24.5	0.30169	24.5	0.30757	24.5	0.63987
24.52	0.29962	24.52	0.41833	24.52	0.33536	24.52	0.30515	24.52	0.30965	24.52	0.65054
24.54	0.30246	24.54	0.42222	24.54	0.33833	24.54	0.30797	24.54	0.31121	24.54	0.65946
24.56	0.30428	24.56	0.42552	24.56	0.34154	24.56	0.31054	24.56	0.31316	24.56	0.66785
24.58	0.30626	24.58	0.42554	24.58	0.34551	24.58	0.31439	24.58	0.31583	24.58	0.6764
24.6	0.30937	24.6	0.42588	24.6	0.34778	24.6	0.31854	24.6	0.31854	24.6	0.68263
24.62	0.31233	24.62	0.42795	24.62	0.35027	24.62	0.32375	24.62	0.32385	24.62	0.68818
24.64	0.31498	24.64	0.43358	24.64	0.35567	24.64	0.32992	24.64	0.33031	24.64	0.69594
24.66	0.3171	24.66	0.43879	24.66	0.36186	24.66	0.33502	24.66	0.33704	24.66	0.70305
24.68	0.31968	24.68	0.44313	24.68	0.36687	24.68	0.33816	24.68	0.34313	24.68	0.71108
24.7	0.32283	24.7	0.44651	24.7	0.37186	24.7	0.34078	24.7	0.34845	24.7	0.72043
24.72	0.32494	24.72	0.44895	24.72	0.37663	24.72	0.34562	24.72	0.35404	24.72	0.72758
24.74	0.32648	24.74	0.45195	24.74	0.38243	24.74	0.35193	24.74	0.36308	24.74	0.73333
24.76	0.32869	24.76	0.45731	24.76	0.38897	24.76	0.35882	24.76	0.37274	24.76	0.74104
24.78	0.33048	24.78	0.46236	24.78	0.39605	24.78	0.36672	24.78	0.38081	24.78	0.74893
24.8	0.33226	24.8	0.46895	24.8	0.40157	24.8	0.37459	24.8	0.38977	24.8	0.7564
24.82	0.33604	24.82	0.47563	24.82	0.40624	24.82	0.38297	24.82	0.39972	24.82	0.76617
24.84	0.34063	24.84	0.48129	24.84	0.41443	24.84	0.39246	24.84	0.40966	24.84	0.77479
24.86	0.34494	24.86	0.48795	24.86	0.42619	24.86	0.39922	24.86	0.41991	24.86	0.78157
24.88	0.3493	24.88	0.49628	24.88	0.43644	24.88	0.40442	24.88	0.43152	24.88	0.79075
24.9	0.35317	24.9	0.50369	24.9	0.44366	24.9	0.41124	24.9	0.44275	24.9	0.80148
24.92	0.35716	24.92	0.50896	24.92	0.45069	24.92	0.4183	24.92	0.45065	24.92	0.81152
24.94	0.36198	24.94	0.51498	24.94	0.45707	24.94	0.42649	24.94	0.45817	24.94	0.81816
24.96	0.36801	24.96	0.52215	24.96	0.46351	24.96	0.43443	24.96	0.46672	24.96	0.82752
24.98	0.37529	24.98	0.52618	24.98	0.47053	24.98	0.44308	24.98	0.47789	24.98	0.83847
25	0.38222	25	0.5332	25	0.47601	25	0.45216	25	0.49006	25	0.84573
25.02	0.3875	25.02	0.54041	25.02	0.48297	25.02	0.46137	25.02	0.50109	25.02	0.8526
25.04	0.39247	25.04	0.54751	25.04	0.49413	25.04	0.47191	25.04	0.50997	25.04	0.8615
25.06	0.39868	25.06	0.55651	25.06	0.50301	25.06	0.48238	25.06	0.51812	25.06	0.86899
25.08	0.40606	25.08	0.56435	25.08	0.5111	25.08	0.49307	25.08	0.52812	25.08	0.87895
25.1	0.4121	25.1	0.57187	25.1	0.51905	25.1	0.50407	25.1	0.53775	25.1	0.88751
25.12	0.41733	25.12	0.58008	25.12	0.52781	25.12	0.5153	25.12	0.54764	25.12	0.89164
25.14	0.4232	25.14	0.58804	25.14	0.53697	25.14	0.52822	25.14	0.55955	25.14	0.89789
25.16	0.42906	25.16	0.59512	25.16	0.54795	25.16	0.54189	25.16	0.57116	25.16	0.90633
25.18	0.43469	25.18	0.60448	25.18	0.56133	25.18	0.55529	25.18	0.58122	25.18	0.91375
25.2	0.44215	25.2	0.61284	25.2	0.57414	25.2	0.57011	25.2	0.59289	25.2	0.91962
25.22	0.45105	25.22	0.62109	25.22	0.58544	25.22	0.5839	25.22	0.60604	25.22	0.92649
25.24	0.45882	25.24	0.63629	25.24	0.59858	25.24	0.59817	25.24	0.62009	25.24	0.93121
25.26	0.46638	25.26	0.65062	25.26	0.61415	25.26	0.61121	25.26	0.6345	25.26	0.93534
25.28	0.47532	25.28	0.65974	25.28	0.62722	25.28	0.62536	25.28	0.64995	25.28	0.94177
25.3	0.48324	25.3	0.66837	25.3	0.63827	25.3	0.64078	25.3	0.66534	25.3	0.94811
25.32	0.4909	25.32	0.68114	25.32	0.64994	25.32	0.65556	25.32	0.67865	25.32	0.95415
25.34	0.49946	25.34	0.69462	25.34	0.65999	25.34	0.66979	25.34	0.69515	25.34	0.96121
25.36	0.50766	25.36	0.7064	25.36	0.66936	25.36	0.6811	25.36	0.71554	25.36	0.96892
25.38	0.516	25.38	0.71862	25.38	0.68061	25.38	0.69362	25.38	0.73505	25.38	0.97539
25.4	0.52447	25.4	0.73302	25.4	0.69319	25.4	0.70583	25.4	0.75025	25.4	0.97945
25.42	0.53216	25.42	0.74429	25.42	0.71079	25.42	0.71855	25.42	0.76479	25.42	0.98339
25.44	0.53914	25.44	0.7584	25.44	0.72883	25.44	0.7321	25.44	0.77953	25.44	0.98808
25.46	0.54728	25.46	0.778	25.46	0.74231	25.46	0.74352	25.46	0.79482	25.46	0.99217
25.48	0.5552	25.48	0.79482	25.48	0.75818	25.48	0.75648	25.48	0.81122	25.48	0.99619
25.5	0.56243	25.5	0.80712	25.5	0.77418	25.5	0.76907	25.5	0.82567	25.5	0.99601
25.52	0.57239	25.52	0.81739	25.52	0.79096	25.52	0.78127	25.52	0.83792	25.52	0.99557
25.54	0.58352	25.54	0.82796	25.54	0.80565	25.54	0.79393	25.54	0.85102	25.54	0.99768
25.56	0.59417	25.56	0.84074	25.56	0.82124	25.56	0.80719	25.56	0.8636	25.56	0.99988
25.58	0.60559	25.58	0.8549	25.58	0.83462	25.58	0.82299	25.58	0.87507	25.58	0.99996
25.6	0.62021	25.6	0.86551	25.6	0.84772	25.6	0.84054	25.6	0.88587	25.6	1
25.62	0.63483	25.62	0.87989	25.62	0.86	25.62	0.85683	25.62	0.89798	25.62	0.99964
25.64	0.64795	25.64	0.89252	25.64	0.87229	25.64	0.87406	25.64	0.90911	25.64	0.99769
25.66	0.66143	25.66	0.90079	25.66	0.8867	25.66	0.89059	25.66	0.9204	25.66	0.99653
25.68	0.67547	25.68	0.91037	25.68	0.89843	25.68	0.90797	25.68	0.93275	25.68	0.99552
25.7	0.68756	25.7	0.91948	25.7	0.90577	25.7	0.92402	25.7	0.9457	25.7	0.99478
25.72	0.69915	25.72	0.92785	25.72	0.91199	25.72	0.93834	25.72	0.95627	25.72	0.99428
25.74	0.71239	25.74	0.93559	25.74	0.91884	25.74	0.95054	25.74	0.96669	25.74	0.99415
25.76	0.72517	25.76	0.94335	25.76	0.92795	25.76	0.96	25.76	0.97692	25.76	0.99297
25.78	0.736	25.78	0.95059	25.78	0.94054	25.78	0.97031	25.78	0.98397	25.78	0.99255
25.8	0.74622	25.8	0.9552	25.8	0.95356	25.8	0.97975	25.8	0.98987	25.8	0.99363
25.82	0.75556	25.82	0.96212	25.82	0.96718	25.82	0.98695	25.82	0.99634	25.82	0.99333
25.84	0.76405	25.84	0.9695	25.84	0.97674	25.84	0.99369	25.84	1	25.84	0.99116
25.86	0.77346	25.86	0.97743	25.86	0.98383	25.86	0.99752	25.86	0.99975	25.86	0.98769
25.88	0.78258	25.88	0.98395	25.88	0.99221	25.88	1	25.88	0.99953	25.88	0.98383
25.9	0.79224	25.9	0.98632	25.9	0.99739	25.9	0.9995	25.9	0.99825	25.9	0.97946
25.92	0.80229	25.92	0.99202	25.92	0.99969	25.92	0.99673	25.92	0.99516	25.92	0.97666
25.94	0.8119	25.94	0.99916	25.94	0.99988	25.94	0.99417	25.94	0.99364	25.94	0.97572
25.96	0.82244	25.96	1	25.96	1	25.96	0.99025	25.96	0.98914	25.96	0.97242
25.98	0.83445	25.98	0.99653	25.98	0.99643	25.98	0.98649	25.98	0.98283	25.98	0.96686
26	0.84826	26	0.99281	26	0.99439	26	0.98083	26	0.97626	26	0.96251
26.02	0.86027	26.02	0.99159	26.02	0.9901	26.02	0.97177	26.02	0.96951	26.02	0.95712
26.04	0.8714	26.04	0.98589	26.04	0.98358	26.04	0.96207	26.04	0.9582	26.04	0.95245
26.06	0.88344	26.06	0.98422	26.06	0.97684	26.06	0.95134	26.06	0.94516	26.06	0.94722
26.08	0.89396	26.08	0.98222	26.08	0.96495	26.08	0.93827	26.08	0.93094	26.08	0.93906
26.1	0.90318	26.1	0.97179	26.1	0.95013	26.1	0.92174	26.1	0.91507	26.1	0.93188
26.12	0.91331	26.12	0.95864	26.12	0.93676	26.12	0.90379	26.12	0.8974	26.12	0.92576
26.14	0.92484	26.14	0.94853	26.14	0.92403	26.14	0.88691	26.14	0.87965	26.14	0.91969
26.16	0.93543	26.16	0.93737	26.16	0.91037	26.16	0.86923	26.16	0.86149	26.16	0.91316
26.18	0.94432	26.18	0.92323	26.18	0.89571	26.18	0.85287	26.18	0.84263	26.18	0.9053
26.2	0.95412	26.2	0.90687	26.2	0.87915	26.2	0.83673	26.2	0.82432	26.2	0.89767
26.22	0.96212	26.22	0.8902	26.22	0.86362	26.22	0.81895	26.22	0.80647	26.22	0.88935
26.24	0.96832	26.24	0.87012	26.24	0.84684	26.24	0.80167	26.24	0.7878	26.24	0.88003
26.26	0.97433	26.26	0.85558	26.26	0.82809	26.26	0.78429	26.26	0.76691	26.26	0.87002
26.28	0.97952	26.28	0.84173	26.28	0.81048	26.28	0.76631	26.28	0.75034	26.28	0.86093
26.3	0.98536	26.3	0.82713	26.3	0.79467	26.3	0.74967	26.3	0.73545	26.3	0.85074
26.32	0.99036	26.32	0.81909	26.32	0.7801	26.32	0.73266	26.32	0.71859	26.32	0.84235
26.34	0.99347	26.34	0.8077	26.34	0.7654	26.34	0.71628	26.34	0.70178	26.34	0.83609
26.36	0.996	26.36	0.79049	26.36	0.74741	26.36	0.69924	26.36	0.68348	26.36	0.82798
26.38	0.99824	26.38	0.77343	26.38	0.72838	26.38	0.68354	26.38	0.66487	26.38	0.81853
26.4	1	26.4	0.76059	26.4	0.71241	26.4	0.66742	26.4	0.64894	26.4	0.81099
26.42	0.99921	26.42	0.74752	26.42	0.69645	26.42	0.65041	26.42	0.63045	26.42	0.80483
26.44	0.99627	26.44	0.73409	26.44	0.68005	26.44	0.63441	26.44	0.60937	26.44	0.7985
26.46	0.9928	26.46	0.72149	26.46	0.66182	26.46	0.61654	26.46	0.59006	26.46	0.78991
26.48	0.98765	26.48	0.70496	26.48	0.64212	26.48	0.59733	26.48	0.57037	26.48	0.78089
26.5	0.98219	26.5	0.68674	26.5	0.62339	26.5	0.57775	26.5	0.55118	26.5	0.77146
26.52	0.97881	26.52	0.67047	26.52	0.60548	26.52	0.55833	26.52	0.53361	26.52	0.76256
26.54	0.97562	26.54	0.6567	26.54	0.58754	26.54	0.54144	26.54	0.51737	26.54	0.75169
26.56	0.97101	26.56	0.64138	26.56	0.5702	26.56	0.5251	26.56	0.50027	26.56	0.74129
26.58	0.9647	26.58	0.62478	26.58	0.55417	26.58	0.50981	26.58	0.48632	26.58	0.7302
26.6	0.95652	26.6	0.6068	26.6	0.53882	26.6	0.49391	26.6	0.4742	26.6	0.71902
26.62	0.94618	26.62	0.58919	26.62	0.52446	26.62	0.4796	26.62	0.46266	26.62	0.70857
26.64	0.93618	26.64	0.5731	26.64	0.50987	26.64	0.46597	26.64	0.45127	26.64	0.69792
26.66	0.92672	26.66	0.56157	26.66	0.49561	26.66	0.45305	26.66	0.4398	26.66	0.68826
26.68	0.91659	26.68	0.55283	26.68	0.48388	26.68	0.43955	26.68	0.43111	26.68	0.67904
26.7	0.90514	26.7	0.54416	26.7	0.47495	26.7	0.42826	26.7	0.42129	26.7	0.66682
26.72	0.89147	26.72	0.53549	26.72	0.46762	26.72	0.4169	26.72	0.40946	26.72	0.6564
26.74	0.87712	26.74	0.52434	26.74	0.45749	26.74	0.40532	26.74	0.39893	26.74	0.64598
26.76	0.86236	26.76	0.51275	26.76	0.44543	26.76	0.39502	26.76	0.3893	26.76	0.63417
26.78	0.84905	26.78	0.50064	26.78	0.43543	26.78	0.38548	26.78	0.37856	26.78	0.62257
26.8	0.83408	26.8	0.48929	26.8	0.42649	26.8	0.37655	26.8	0.36976	26.8	0.61445
26.82	0.81524	26.82	0.47741	26.82	0.41779	26.82	0.36796	26.82	0.35884	26.82	0.60783
26.84	0.79662	26.84	0.46615	26.84	0.40803	26.84	0.35991	26.84	0.34785	26.84	0.59825
26.86	0.77849	26.86	0.45565	26.86	0.39846	26.86	0.351	26.86	0.33784	26.86	0.59017
26.88	0.75991	26.88	0.44756	26.88	0.3899	26.88	0.34281	26.88	0.3261	26.88	0.5821
26.9	0.74197	26.9	0.44185	26.9	0.38314	26.9	0.33306	26.9	0.31492	26.9	0.57319
26.92	0.72522	26.92	0.43344	26.92	0.37748	26.92	0.32523	26.92	0.30496	26.92	0.56664
26.94	0.70806	26.94	0.42493	26.94	0.37099	26.94	0.31839	26.94	0.29562	26.94	0.5587
26.96	0.68954	26.96	0.41875	26.96	0.36408	26.96	0.3115	26.96	0.28622	26.96	0.5517
26.98	0.67122	26.98	0.41451	26.98	0.35662	26.98	0.30429	26.98	0.28006	26.98	0.54467
27	0.65213	27	0.40898	27	0.34831	27	0.298	27	0.2743	27	0.53667
27.02	0.63348	27.02	0.4041	27.02	0.33966	27.02	0.29306	27.02	0.26827	27.02	0.53041
27.04	0.6156	27.04	0.40298	27.04	0.33232	27.04	0.2877	27.04	0.26392	27.04	0.5261
27.06	0.5991	27.06	0.40227	27.06	0.32566	27.06	0.28244	27.06	0.25865	27.06	0.52114
27.08	0.58185	27.08	0.39987	27.08	0.32013	27.08	0.27645	27.08	0.25373	27.08	0.51377
27.1	0.56423	27.1	0.39698	27.1	0.31559	27.1	0.27155	27.1	0.24947	27.1	0.50459
27.12	0.54883	27.12	0.39507	27.12	0.31104	27.12	0.26591	27.12	0.24644	27.12	0.49599
27.14	0.53543	27.14	0.39343	27.14	0.30353	27.14	0.25851	27.14	0.2441	27.14	0.48735
27.16	0.52147	27.16	0.39031	27.16	0.29576	27.16	0.25276	27.16	0.24245	27.16	0.47832
27.18	0.50824	27.18	0.38318	27.18	0.28946	27.18	0.24766	27.18	0.24042	27.18	0.47
27.2	0.49365	27.2	0.37694	27.2	0.28543	27.2	0.24371	27.2	0.23901	27.2	0.46324
27.22	0.47719	27.22	0.3724	27.22	0.28334	27.22	0.24046	27.22	0.23567	27.22	0.45605
27.24	0.4636	27.24	0.36801	27.24	0.28018	27.24	0.23621	27.24	0.23112	27.24	0.44927
27.26	0.45072	27.26	0.36524	27.26	0.27679	27.26	0.23201	27.26	0.22597	27.26	0.4446
27.28	0.43889	27.28	0.36082	27.28	0.27389	27.28	0.22818	27.28	0.21994	27.28	0.43784
27.3	0.42851	27.3	0.35405	27.3	0.27243	27.3	0.22383	27.3	0.21438	27.3	0.43184
27.32	0.41773	27.32	0.3465	27.32	0.27092	27.32	0.22174	27.32	0.21116	27.32	0.42653
27.34	0.40741	27.34	0.34059	27.34	0.26731	27.34	0.2184	27.34	0.20844	27.34	0.4206
27.36	0.39687	27.36	0.33499	27.36	0.26291	27.36	0.21487	27.36	0.20464	27.36	0.41482
27.38	0.38777	27.38	0.33014	27.38	0.25799	27.38	0.2129	27.38	0.20137	27.38	0.40968
27.4	0.37925	27.4	0.32472	27.4	0.25416	27.4	0.21189	27.4	0.19747	27.4	0.40474
27.42	0.37157	27.42	0.32198	27.42	0.25129	27.42	0.2097	27.42	0.19386	27.42	0.4003
27.44	0.36354	27.44	0.3224	27.44	0.24877	27.44	0.20831	27.44	0.19103	27.44	0.39468
27.46	0.35657	27.46	0.32122	27.46	0.24535	27.46	0.20694	27.46	0.18802	27.46	0.38854
27.48	0.34843	27.48	0.31845	27.48	0.24243	27.48	0.20416	27.48	0.18604	27.48	0.38281
27.5	0.34045	27.5	0.31729	27.5	0.23891	27.5	0.20172	27.5	0.18503	27.5	0.37753
27.52	0.33333	27.52	0.3178	27.52	0.23494	27.52	0.1991	27.52	0.18474	27.52	0.37209
27.54	0.32659	27.54	0.31553	27.54	0.23041	27.54	0.19508	27.54	0.18345	27.54	0.36681
27.56	0.31958	27.56	0.31118	27.56	0.22737	27.56	0.19192	27.56	0.18307	27.56	0.36187
27.58	0.31228	27.58	0.30643	27.58	0.22493	27.58	0.18976	27.58	0.18302	27.58	0.35924
27.6	0.30411	27.6	0.3037	27.6	0.22348	27.6	0.18793	27.6	0.18061	27.6	0.35696
27.62	0.29613	27.62	0.30094	27.62	0.22196	27.62	0.18502	27.62	0.17834	27.62	0.35345
27.64	0.29097	27.64	0.3005	27.64	0.21989	27.64	0.18121	27.64	0.1763	27.64	0.35079
27.66	0.2856	27.66	0.30184	27.66	0.21761	27.66	0.17944	27.66	0.17441	27.66	0.34792
27.68	0.28003	27.68	0.30006	27.68	0.21549	27.68	0.17799	27.68	0.17318	27.68	0.34441
27.7	0.27425	27.7	0.2971	27.7	0.21297	27.7	0.17639	27.7	0.17076	27.7	0.34141
27.72	0.26819	27.72	0.2966	27.72	0.21052	27.72	0.17561	27.72	0.16737	27.72	0.33967
27.74	0.26272	27.74	0.2965	27.74	0.20855	27.74	0.17369	27.74	0.16428	27.74	0.33811
27.76	0.25672	27.76	0.29776	27.76	0.20628	27.76	0.17118	27.76	0.1602	27.76	0.3342
27.78	0.25163	27.78	0.29921	27.78	0.2045	27.78	0.17042	27.78	0.15753	27.78	0.3303
27.8	0.24724	27.8	0.29713	27.8	0.20321	27.8	0.17007	27.8	0.15523	27.8	0.32748
27.82	0.2433	27.82	0.29739	27.82	0.20149	27.82	0.16953	27.82	0.15364	27.82	0.32294
27.84	0.23861	27.84	0.29903	27.84	0.19915	27.84	0.17048	27.84	0.1529	27.84	0.31815
27.86	0.23467	27.86	0.29887	27.86	0.19754	27.86	0.17102	27.86	0.1519	27.86	0.31636
27.88	0.2306	27.88	0.29663	27.88	0.19761	27.88	0.1694	27.88	0.15065	27.88	0.31405
27.9	0.22679	27.9	0.29566	27.9	0.19674	27.9	0.16747	27.9	0.14998	27.9	0.30966
27.92	0.22379	27.92	0.29558	27.92	0.19408	27.92	0.16633	27.92	0.14906	27.92	0.30478
27.94	0.2221	27.94	0.29227	27.94	0.19288	27.94	0.16467	27.94	0.14666	27.94	0.30068
27.96	0.22075	27.96	0.28842	27.96	0.19312	27.96	0.16333	27.96	0.14586	27.96	0.2974
27.98	0.21927	27.98	0.28511	27.98	0.1925	27.98	0.16219	27.98	0.14712	27.98	0.29555
28	0.21628	28	0.27941	28	0.19222	28	0.16106	28	0.14734	28	0.29277
28.02	0.21427	28.02	0.27704	28.02	0.19221	28.02	0.15906	28.02	0.14938	28.02	0.28782
28.04	0.21232	28.04	0.27733	28.04	0.1906	28.04	0.15778	28.04	0.15032	28.04	0.28493
28.06	0.20946	28.06	0.27714	28.06	0.18681	28.06	0.15583	28.06	0.15044	28.06	0.28307
28.08	0.2069	28.08	0.27451	28.08	0.18315	28.08	0.15211	28.08	0.14998	28.08	0.28138
28.1	0.20404	28.1	0.27228	28.1	0.18129	28.1	0.14909	28.1	0.14767	28.1	0.27938
28.12	0.20067	28.12	0.27253	28.12	0.18121	28.12	0.14614	28.12	0.14528	28.12	0.27829
28.14	0.19702	28.14	0.27226	28.14	0.17955	28.14	0.14313	28.14	0.1447	28.14	0.27569
28.16	0.19428	28.16	0.27158	28.16	0.17616	28.16	0.14028	28.16	0.14308	28.16	0.27159
28.18	0.1919	28.18	0.2684	28.18	0.1732	28.18	0.13957	28.18	0.1418	28.18	0.26927
28.2	0.18925	28.2	0.26528	28.2	0.1696	28.2	0.13906	28.2	0.1414	28.2	0.26759
28.22	0.18685	28.22	0.26427	28.22	0.16834	28.22	0.13791	28.22	0.13999	28.22	0.26557
28.24	0.18413	28.24	0.26328	28.24	0.1686	28.24	0.13849	28.24	0.13858	28.24	0.26415
28.26	0.18179	28.26	0.26155	28.26	0.16887	28.26	0.13887	28.26	0.1354	28.26	0.26239
28.28	0.17939	28.28	0.26043	28.28	0.16948	28.28	0.13848	28.28	0.13331	28.28	0.25999
28.3	0.17702	28.3	0.26079	28.3	0.17033	28.3	0.13868	28.3	0.13126	28.3	0.25859
28.32	0.17626	28.32	0.26168	28.32	0.17261	28.32	0.13934	28.32	0.12778	28.32	0.25713
28.34	0.17562	28.34	0.2633	28.34	0.17647	28.34	0.13885	28.34	0.12539	28.34	0.25463
28.36	0.17514	28.36	0.26179	28.36	0.17754	28.36	0.1389	28.36	0.12469	28.36	0.25289
28.38	0.17367	28.38	0.25822	28.38	0.17705	28.38	0.13956	28.38	0.12408	28.38	0.25092
28.4	0.17235	28.4	0.25638	28.4	0.17733	28.4	0.13975	28.4	0.12354	28.4	0.24816
28.42	0.17138	28.42	0.25853	28.42	0.17712	28.42	0.13818	28.42	0.12431	28.42	0.24505
28.44	0.17016	28.44	0.25878	28.44	0.17457	28.44	0.13658	28.44	0.12392	28.44	0.24371
28.46	0.16934	28.46	0.25792	28.46	0.17286	28.46	0.13442	28.46	0.12329	28.46	0.24275
28.48	0.16869	28.48	0.25731	28.48	0.17302	28.48	0.13327	28.48	0.12293	28.48	0.24249
28.5	0.16662	28.5	0.25755	28.5	0.17338	28.5	0.13268	28.5	0.12316	28.5	0.24151
28.52	0.16475	28.52	0.2569	28.52	0.17276	28.52	0.1312	28.52	0.12305	28.52	0.24099
28.54	0.16375	28.54	0.25607	28.54	0.16951	28.54	0.13018	28.54	0.12396	28.54	0.23898
28.56	0.1632	28.56	0.25416	28.56	0.16718	28.56	0.12978	28.56	0.1241	28.56	0.23682
28.58	0.16166	28.58	0.25393	28.58	0.1642	28.58	0.12993	28.58	0.1241	28.58	0.23485
28.6	0.15971	28.6	0.25537	28.6	0.1617	28.6	0.13028	28.6	0.12431	28.6	0.23305
28.62	0.15787	28.62	0.2564	28.62	0.16112	28.62	0.1303	28.62	0.12274	28.62	0.2323
28.64	0.15518	28.64	0.25722	28.64	0.15891	28.64	0.1317	28.64	0.12114	28.64	0.23094
28.66	0.15379	28.66	0.25901	28.66	0.15573	28.66	0.13129	28.66	0.12001	28.66	0.22979
28.68	0.1529	28.68	0.25885	28.68	0.15555	28.68	0.12989	28.68	0.11906	28.68	0.22968
28.7	0.15209	28.7	0.25676	28.7	0.15602	28.7	0.12835	28.7	0.11792	28.7	0.22946
28.72	0.15261	28.72	0.2551	28.72	0.15515	28.72	0.1265	28.72	0.11703	28.72	0.22709
28.74	0.1529	28.74	0.25507	28.74	0.15327	28.74	0.1248	28.74	0.11696	28.74	0.22484
28.76	0.15317	28.76	0.25132	28.76	0.15059	28.76	0.1254	28.76	0.11619	28.76	0.22295
28.78	0.15247	28.78	0.24822	28.78	0.15061	28.78	0.12575	28.78	0.11547	28.78	0.22061
28.8	0.15222	28.8	0.24748	28.8	0.15162	28.8	0.12452	28.8	0.11651	28.8	0.21939
28.82	0.15059	28.82	0.24802	28.82	0.15301	28.82	0.12281	28.82	0.11728	28.82	0.21819
28.84	0.14871	28.84	0.24637	28.84	0.15453	28.84	0.12094	28.84	0.11791	28.84	0.21672
28.86	0.14644	28.86	0.24475	28.86	0.15626	28.86	0.12044	28.86	0.11931	28.86	0.21525
28.88	0.14417	28.88	0.24709	28.88	0.15849	28.88	0.11993	28.88	0.11994	28.88	0.21477
28.9	0.14138	28.9	0.2479	28.9	0.15933	28.9	0.11912	28.9	0.12082	28.9	0.21408
28.92	0.13947	28.92	0.24541	28.92	0.15895	28.92	0.11844	28.92	0.12	28.92	0.21297
28.94	0.13741	28.94	0.24274	28.94	0.15865	28.94	0.11739	28.94	0.11953	28.94	0.21057
28.96	0.13644	28.96	0.24121	28.96	0.15816	28.96	0.11704	28.96	0.11908	28.96	0.20963
28.98	0.13525	28.98	0.24125	28.98	0.1566	28.98	0.11805	28.98	0.1192	28.98	0.20915
29	0.13332	29	0.23991	29	0.15678	29	0.11884	29	0.11807	29	0.20858
29.02	0.13123	29.02	0.23716	29.02	0.1567	29.02	0.11894	29.02	0.11659	29.02	0.20811
29.04	0.12987	29.04	0.2374	29.04	0.15507	29.04	0.11851	29.04	0.11502	29.04	0.20631
29.06	0.13033	29.06	0.23725	29.06	0.15407	29.06	0.11707	29.06	0.11443	29.06	0.20536
29.08	0.13025	29.08	0.23475	29.08	0.15249	29.08	0.11603	29.08	0.11361	29.08	0.20428
29.1	0.13004	29.1	0.23226	29.1	0.15198	29.1	0.11523	29.1	0.11288	29.1	0.20274
29.12	0.13124	29.12	0.23292	29.12	0.1518	29.12	0.11498	29.12	0.11236	29.12	0.20152
29.14	0.13215	29.14	0.23338	29.14	0.15165	29.14	0.11553	29.14	0.1117	29.14	0.20044
29.16	0.13152	29.16	0.23409	29.16	0.15179	29.16	0.11641	29.16	0.11165	29.16	0.19999
29.18	0.13054	29.18	0.23698	29.18	0.15301	29.18	0.11673	29.18	0.11139	29.18	0.19987
29.2	0.13022	29.2	0.23825	29.2	0.15298	29.2	0.11737	29.2	0.11154	29.2	0.2005
29.22	0.1289	29.22	0.24055	29.22	0.15469	29.22	0.11671	29.22	0.11158	29.22	0.20027
29.24	0.12753	29.24	0.24151	29.24	0.15483	29.24	0.11702	29.24	0.11229	29.24	0.19926
29.26	0.12567	29.26	0.24249	29.26	0.15214	29.26	0.11872	29.26	0.11194	29.26	0.19742
29.28	0.12503	29.28	0.24271	29.28	0.14931	29.28	0.11904	29.28	0.11065	29.28	0.19666
29.3	0.12514	29.3	0.24003	29.3	0.14633	29.3	0.11808	29.3	0.11013	29.3	0.19606
29.32	0.1252	29.32	0.23721	29.32	0.14393	29.32	0.11722	29.32	0.10949	29.32	0.19466
29.34	0.12544	29.34	0.23372	29.34	0.1442	29.34	0.11665	29.34	0.10891	29.34	0.19315
29.36	0.12649	29.36	0.23048	29.36	0.14378	29.36	0.1176	29.36	0.1085	29.36	0.1938
29.38	0.12637	29.38	0.22718	29.38	0.1437	29.38	0.11855	29.38	0.10791	29.38	0.19398
29.4	0.12632	29.4	0.22428	29.4	0.14347	29.4	0.11836	29.4	0.10789	29.4	0.19293
29.42	0.12664	29.42	0.22315	29.42	0.14363	29.42	0.11829	29.42	0.10758	29.42	0.19102
29.44	0.12676	29.44	0.22366	29.44	0.14338	29.44	0.118	29.44	0.10517	29.44	0.18878
29.46	0.127	29.46	0.21953	29.46	0.14344	29.46	0.11839	29.46	0.10359	29.46	0.18727
29.48	0.12685	29.48	0.21818	29.48	0.14379	29.48	0.11785	29.48	0.10197	29.48	0.18373
29.5	0.12685	29.5	0.22051	29.5	0.14555	29.5	0.11636	29.5	0.1002	29.5	0.17931
29.52	0.12703	29.52	0.22316	29.52	0.14679	29.52	0.11515	29.52	0.09864	29.52	0.17647
29.54	0.12648	29.54	0.22677	29.54	0.14723	29.54	0.11395	29.54	0.09738	29.54	0.17501
29.56	0.12554	29.56	0.23214	29.56	0.14711	29.56	0.11286	29.56	0.09782	29.56	0.17439
29.58	0.12399	29.58	0.23568	29.58	0.14701	29.58	0.11182	29.58	0.09706	29.58	0.17384
29.6	0.12234	29.6	0.23437	29.6	0.14673	29.6	0.11029	29.6	0.09672	29.6	0.17388
29.62	0.12041	29.62	0.23213	29.62	0.14735	29.62	0.10786	29.62	0.09608	29.62	0.17347
29.64	0.11885	29.64	0.23016	29.64	0.14517	29.64	0.10828	29.64	0.09565	29.64	0.17247
29.66	0.11708	29.66	0.22856	29.66	0.14111	29.66	0.10801	29.66	0.09431	29.66	0.17082
29.68	0.11607	29.68	0.22879	29.68	0.13858	29.68	0.10614	29.68	0.09421	29.68	0.17069
29.7	0.11539	29.7	0.23045	29.7	0.13667	29.7	0.10409	29.7	0.09456	29.7	0.17066
29.72	0.11495	29.72	0.23035	29.72	0.13487	29.72	0.10359	29.72	0.09433	29.72	0.17038
29.74	0.11483	29.74	0.22872	29.74	0.13503	29.74	0.10317	29.74	0.09385	29.74	0.1699
29.76	0.11411	29.76	0.2271	29.76	0.13355	29.76	0.10313	29.76	0.09431	29.76	0.17085
29.78	0.11343	29.78	0.22804	29.78	0.1314	29.78	0.10307	29.78	0.09509	29.78	0.17167
29.8	0.11356	29.8	0.22753	29.8	0.12899	29.8	0.1025	29.8	0.09638	29.8	0.17111
29.82	0.11327	29.82	0.22592	29.82	0.12743	29.82	0.10143	29.82	0.09555	29.82	0.17119
29.84	0.11322	29.84	0.22337	29.84	0.125	29.84	0.10112	29.84	0.09478	29.84	0.17131
29.86	0.11409	29.86	0.2199	29.86	0.12319	29.86	0.10031	29.86	0.09554	29.86	0.16964
29.88	0.11515	29.88	0.22033	29.88	0.12299	29.88	0.09934	29.88	0.09594	29.88	0.16695
29.9	0.11604	29.9	0.22123	29.9	0.12312	29.9	0.09793	29.9	0.09511	29.9	0.16532
29.92	0.11658	29.92	0.21943	29.92	0.12384	29.92	0.09788	29.92	0.09376	29.92	0.16505
29.94	0.11629	29.94	0.21736	29.94	0.12473	29.94	0.09758	29.94	0.09246	29.94	0.16509
29.96	0.11542	29.96	0.2139	29.96	0.12599	29.96	0.0974	29.96	0.09181	29.96	0.1647
29.98	0.11429	29.98	0.21012	29.98	0.12716	29.98	0.09691	29.98	0.0906	29.98	0.16354
30	0.11412	30	0.20602	30	0.12832	30	0.09699	30	0.08947	30	0.16223
30.02	0.11386	30.02	0.20461	30.02	0.1289	30.02	0.09763	30.02	0.08838	30.02	0.16286
30.04	0.11333	30.04	0.20359	30.04	0.128	30.04	0.09884	30.04	0.08749	30.04	0.16322
30.06	0.11196	30.06	0.20134	30.06	0.12853	30.06	0.09969	30.06	0.0862	30.06	0.16283
30.08	0.11076	30.08	0.19973	30.08	0.12998	30.08	0.10128	30.08	0.08662	30.08	0.16365
30.1	0.10958	30.1	0.19807	30.1	0.12983	30.1	0.10293	30.1	0.08664	30.1	0.16466
30.12	0.10872	30.12	0.1956	30.12	0.13106	30.12	0.10434	30.12	0.08649	30.12	0.16596
30.14	0.10766	30.14	0.19319	30.14	0.13243	30.14	0.10555	30.14	0.08688	30.14	0.16688
30.16	0.10594	30.16	0.1925	30.16	0.13264	30.16	0.10526	30.16	0.08776	30.16	0.16661
30.18	0.10481	30.18	0.19394	30.18	0.13198	30.18	0.10331	30.18	0.08819	30.18	0.1661
30.2	0.10399	30.2	0.19314	30.2	0.13053	30.2	0.10101	30.2	0.08855	30.2	0.16588
30.22	0.10286	30.22	0.19505	30.22	0.12948	30.22	0.09987	30.22	0.08881	30.22	0.16619
30.24	0.10246	30.24	0.19742	30.24	0.12822	30.24	0.09999	30.24	0.09008	30.24	0.16607
30.26	0.1022	30.26	0.19892	30.26	0.12701	30.26	0.09947	30.26	0.09109	30.26	0.16401
30.28	0.10155	30.28	0.20145	30.28	0.1261	30.28	0.0991	30.28	0.09088	30.28	0.16215
30.3	0.10147	30.3	0.20525	30.3	0.12408	30.3	0.09775	30.3	0.08912	30.3	0.16076
30.32	0.10127	30.32	0.20602	30.32	0.12326	30.32	0.09671	30.32	0.08781	30.32	0.16026
30.34	0.10096	30.34	0.2072	30.34	0.12323	30.34	0.09524	30.34	0.08685	30.34	0.16088
30.36	0.1007	30.36	0.20763	30.36	0.1228	30.36	0.0944	30.36	0.08761	30.36	0.1611
30.38	0.10064	30.38	0.20924	30.38	0.12107	30.38	0.09328	30.38	0.08771	30.38	0.15972
30.4	0.10131	30.4	0.21292	30.4	0.12033	30.4	0.09254	30.4	0.08636	30.4	0.15889
30.42	0.10166	30.42	0.21475	30.42	0.12023	30.42	0.09102	30.42	0.08572	30.42	0.15945
30.44	0.10268	30.44	0.21324	30.44	0.12012	30.44	0.09059	30.44	0.08495	30.44	0.15924
30.46	0.10288	30.46	0.21084	30.46	0.12072	30.46	0.09102	30.46	0.08542	30.46	0.15946
30.48	0.1036	30.48	0.21077	30.48	0.12011	30.48	0.09204	30.48	0.087	30.48	0.15894
30.5	0.10339	30.5	0.21059	30.5	0.11843	30.5	0.09288	30.5	0.0874	30.5	0.1583
30.52	0.10405	30.52	0.20787	30.52	0.11845	30.52	0.09298	30.52	0.08728	30.52	0.15877
30.54	0.10448	30.54	0.20461	30.54	0.11824	30.54	0.09223	30.54	0.087	30.54	0.15699
30.56	0.10458	30.56	0.20233	30.56	0.11769	30.56	0.09163	30.56	0.08575	30.56	0.15274
30.58	0.10463	30.58	0.20227	30.58	0.11516	30.58	0.09184	30.58	0.08383	30.58	0.1513
30.6	0.1035	30.6	0.19932	30.6	0.11398	30.6	0.09271	30.6	0.08248	30.6	0.15051
30.62	0.10217	30.62	0.198	30.62	0.11377	30.62	0.09333	30.62	0.08114	30.62	0.14825
30.64	0.10057	30.64	0.19536	30.64	0.11272	30.64	0.09326	30.64	0.08072	30.64	0.14647
30.66	0.09858	30.66	0.19427	30.66	0.11223	30.66	0.09147	30.66	0.08025	30.66	0.1437
30.68	0.09784	30.68	0.19282	30.68	0.11134	30.68	0.08972	30.68	0.07922	30.68	0.14344
30.7	0.09684	30.7	0.19176	30.7	0.11077	30.7	0.08953	30.7	0.07761	30.7	0.14414
30.72	0.09569	30.72	0.18833	30.72	0.11161	30.72	0.08962	30.72	0.07681	30.72	0.1449
30.74	0.0938	30.74	0.18482	30.74	0.1118	30.74	0.09027	30.74	0.07721	30.74	0.14561
30.76	0.09162	30.76	0.18029	30.76	0.11381	30.76	0.09086	30.76	0.07811	30.76	0.1455
30.78	0.09036	30.78	0.17833	30.78	0.11588	30.78	0.09049	30.78	0.07796	30.78	0.14537
30.8	0.09068	30.8	0.17968	30.8	0.11791	30.8	0.08991	30.8	0.07728	30.8	0.14598
30.82	0.09048	30.82	0.18059	30.82	0.11848	30.82	0.08944	30.82	0.07766	30.82	0.14641
30.84	0.09073	30.84	0.18205	30.84	0.11839	30.84	0.09001	30.84	0.07854	30.84	0.14661
30.86	0.09068	30.86	0.18423	30.86	0.11935	30.86	0.09085	30.86	0.0807	30.86	0.14723
30.88	0.09117	30.88	0.18712	30.88	0.11927	30.88	0.092	30.88	0.08203	30.88	0.14681
30.9	0.0908	30.9	0.18822	30.9	0.11844	30.9	0.09296	30.9	0.0821	30.9	0.14724
30.92	0.09139	30.92	0.18785	30.92	0.11767	30.92	0.09287	30.92	0.08256	30.92	0.14777
30.94	0.09179	30.94	0.18862	30.94	0.11625	30.94	0.09344	30.94	0.08187	30.94	0.14661
30.96	0.09213	30.96	0.18744	30.96	0.11504	30.96	0.09436	30.96	0.08042	30.96	0.14562
30.98	0.09255	30.98	0.18646	30.98	0.1145	30.98	0.09409	30.98	0.07961	30.98	0.14481
31	0.09207	31	0.18289	31	0.11494	31	0.0919	31	0.07953	31	0.14339
31.02	0.09184	31.02	0.18135	31.02	0.11395	31.02	0.09002	31.02	0.07849	31.02	0.14186
31.04	0.09105	31.04	0.18095	31.04	0.11333	31.04	0.08796	31.04	0.0781	31.04	0.14179
31.06	0.09032	31.06	0.18121	31.06	0.11401	31.06	0.08573	31.06	0.07867	31.06	0.14239
31.08	0.08976	31.08	0.18095	31.08	0.1129	31.08	0.08497	31.08	0.07771	31.08	0.1425
31.1	0.08834	31.1	0.18094	31.1	0.1125	31.1	0.0854	31.1	0.07567	31.1	0.14222
31.12	0.08817	31.12	0.18152	31.12	0.11238	31.12	0.08548	31.12	0.07569	31.12	0.14247
31.14	0.08761	31.14	0.18114	31.14	0.11307	31.14	0.0859	31.14	0.07581	31.14	0.14176
31.16	0.08745	31.16	0.18106	31.16	0.11465	31.16	0.08473	31.16	0.07529	31.16	0.14137
31.18	0.08901	31.18	0.1838	31.18	0.11492	31.18	0.08371	31.18	0.07451	31.18	0.14124
31.2	0.08967	31.2	0.18792	31.2	0.11415	31.2	0.08339	31.2	0.07435	31.2	0.13923
31.22	0.08982	31.22	0.19044	31.22	0.11278	31.22	0.08429	31.22	0.07442	31.22	0.13649
31.24	0.09032	31.24	0.19118	31.24	0.11325	31.24	0.08605	31.24	0.07485	31.24	0.13532
31.26	0.09057	31.26	0.19035	31.26	0.11288	31.26	0.08785	31.26	0.07594	31.26	0.1351
31.28	0.09093	31.28	0.18871	31.28	0.11117	31.28	0.08886	31.28	0.07599	31.28	0.13521
31.3	0.09075	31.3	0.18875	31.3	0.1091	31.3	0.08843	31.3	0.07609	31.3	0.13484
31.32	0.09082	31.32	0.18957	31.32	0.10725	31.32	0.0881	31.32	0.07688	31.32	0.13453
31.34	0.09114	31.34	0.18996	31.34	0.10618	31.34	0.08881	31.34	0.07674	31.34	0.13415
31.36	0.09114	31.36	0.18737	31.36	0.1064	31.36	0.08889	31.36	0.07698	31.36	0.13215
31.38	0.09157	31.38	0.18456	31.38	0.10632	31.38	0.08803	31.38	0.0775	31.38	0.12992
31.4	0.09122	31.4	0.18369	31.4	0.10543	31.4	0.08664	31.4	0.07712	31.4	0.1295
31.42	0.09079	31.42	0.18208	31.42	0.10418	31.42	0.08566	31.42	0.07607	31.42	0.1288
31.44	0.0894	31.44	0.17974	31.44	0.10508	31.44	0.08404	31.44	0.07532	31.44	0.12828
31.46	0.08792	31.46	0.17623	31.46	0.10518	31.46	0.08229	31.46	0.07374	31.46	0.12771
31.48	0.08582	31.48	0.17495	31.48	0.10415	31.48	0.0815	31.48	0.0706	31.48	0.12572
31.5	0.08454	31.5	0.17353	31.5	0.10393	31.5	0.08198	31.5	0.06817	31.5	0.12471
31.52	0.08378	31.52	0.17355	31.52	0.10433	31.52	0.08201	31.52	0.0667	31.52	0.12365
31.54	0.08313	31.54	0.17338	31.54	0.10415	31.54	0.08197	31.54	0.06464	31.54	0.12184
31.56	0.08295	31.56	0.17305	31.56	0.10346	31.56	0.08116	31.56	0.06379	31.56	0.12139
31.58	0.0828	31.58	0.17389	31.58	0.1027	31.58	0.0803	31.58	0.06366	31.58	0.12062
31.6	0.0812	31.6	0.17476	31.6	0.10284	31.6	0.08034	31.6	0.06262	31.6	0.11867
31.62	0.08069	31.62	0.17622	31.62	0.10359	31.62	0.08163	31.62	0.06156	31.62	0.11862
31.64	0.08018	31.64	0.17501	31.64	0.10429	31.64	0.08258	31.64	0.06124	31.64	0.12005
31.66	0.08003	31.66	0.17153	31.66	0.10367	31.66	0.08215	31.66	0.06213	31.66	0.12139
31.68	0.08096	31.68	0.17083	31.68	0.10314	31.68	0.08192	31.68	0.06306	31.68	0.12286
31.7	0.08152	31.7	0.17351	31.7	0.10186	31.7	0.08134	31.7	0.06493	31.7	0.1237
31.72	0.08165	31.72	0.17541	31.72	0.10122	31.72	0.0814	31.72	0.06701	31.72	0.12362
31.74	0.08178	31.74	0.17627	31.74	0.1	31.74	0.08121	31.74	0.0686	31.74	0.12334
31.76	0.08226	31.76	0.176	31.76	0.10018	31.76	0.07989	31.76	0.0694	31.76	0.12263
31.78	0.08264	31.78	0.1762	31.78	0.10053	31.78	0.07812	31.78	0.07014	31.78	0.12249
31.8	0.08225	31.8	0.17731	31.8	0.09958	31.8	0.07736	31.8	0.06957	31.8	0.12287
31.82	0.0825	31.82	0.17652	31.82	0.09831	31.82	0.07666	31.82	0.06926	31.82	0.12215
31.84	0.08183	31.84	0.17354	31.84	0.09813	31.84	0.07681	31.84	0.06897	31.84	0.12121
31.86	0.08094	31.86	0.17067	31.86	0.09825	31.86	0.07722	31.86	0.06802	31.86	0.12002
31.88	0.08018	31.88	0.16863	31.88	0.09948	31.88	0.07713	31.88	0.06683	31.88	0.11749
31.9	0.08048	31.9	0.16616	31.9	0.0999	31.9	0.07754	31.9	0.06675	31.9	0.11516
31.92	0.08095	31.92	0.16583	31.92	0.10011	31.92	0.07794	31.92	0.06768	31.92	0.11504
31.94	0.08062	31.94	0.16634	31.94	0.0993	31.94	0.07801	31.94	0.06875	31.94	0.11506
31.96	0.0804	31.96	0.16586	31.96	0.09973	31.96	0.07721	31.96	0.0689	31.96	0.1157
31.98	0.0795	31.98	0.16442	31.98	0.09996	31.98	0.07554	31.98	0.06811	31.98	0.11699
32	0.0785	32	0.16486	32	0.1006	32	0.07548	32	0.06703	32	0.11693
32.02	0.07766	32.02	0.16424	32.02	0.1015	32.02	0.07622	32.02	0.06789	32.02	0.11765
32.04	0.07719	32.04	0.16214	32.04	0.10207	32.04	0.07664	32.04	0.06831	32.04	0.11793
32.06	0.07801	32.06	0.15929	32.06	0.10203	32.06	0.07686	32.06	0.0678	32.06	0.11814
32.08	0.07833	32.08	0.15896	32.08	0.09961	32.08	0.07736	32.08	0.06724	32.08	0.11799
32.1	0.07738	32.1	0.15816	32.1	0.09675	32.1	0.07668	32.1	0.06793	32.1	0.11728
32.12	0.0759	32.12	0.15751	32.12	0.09629	32.12	0.0758	32.12	0.06772	32.12	0.11669
32.14	0.07547	32.14	0.15772	32.14	0.09563	32.14	0.07433	32.14	0.0672	32.14	0.11645
32.16	0.07529	32.16	0.15706	32.16	0.09551	32.16	0.07313	32.16	0.06632	32.16	0.11645
32.18	0.07471	32.18	0.15773	32.18	0.09441	32.18	0.07254	32.18	0.06487	32.18	0.11725
32.2	0.07449	32.2	0.15873	32.2	0.09305	32.2	0.07252	32.2	0.06324	32.2	0.11815
32.22	0.07509	32.22	0.1574	32.22	0.0929	32.22	0.07274	32.22	0.06257	32.22	0.11809
32.24	0.0752	32.24	0.15352	32.24	0.09201	32.24	0.07176	32.24	0.06251	32.24	0.11746
32.26	0.07568	32.26	0.15061	32.26	0.09152	32.26	0.06931	32.26	0.0623	32.26	0.11777
32.28	0.07659	32.28	0.15004	32.28	0.09106	32.28	0.06758	32.28	0.06185	32.28	0.11685
32.3	0.07753	32.3	0.15106	32.3	0.09045	32.3	0.06695	32.3	0.06254	32.3	0.11637
32.32	0.07738	32.32	0.15116	32.32	0.09149	32.32	0.06614	32.32	0.06279	32.32	0.11772
32.34	0.07654	32.34	0.15064	32.34	0.09186	32.34	0.06519	32.34	0.06167	32.34	0.11764
32.36	0.0763	32.36	0.1502	32.36	0.09241	32.36	0.06447	32.36	0.06134	32.36	0.11784
32.38	0.07631	32.38	0.14916	32.38	0.09164	32.38	0.06345	32.38	0.06133	32.38	0.11665
32.4	0.07541	32.4	0.14881	32.4	0.091	32.4	0.06331	32.4	0.06141	32.4	0.11395
32.42	0.07495	32.42	0.14831	32.42	0.09175	32.42	0.06515	32.42	0.06156	32.42	0.11201
32.44	0.07543	32.44	0.14775	32.44	0.09183	32.44	0.0671	32.44	0.06076	32.44	0.10989
32.46	0.07619	32.46	0.14489	32.46	0.08966	32.46	0.06873	32.46	0.0602	32.46	0.10837
32.48	0.07555	32.48	0.14153	32.48	0.08786	32.48	0.06952	32.48	0.06051	32.48	0.1075
32.5	0.07514	32.5	0.13882	32.5	0.08802	32.5	0.06952	32.5	0.06071	32.5	0.10716
32.52	0.07456	32.52	0.13839	32.52	0.08904	32.52	0.07046	32.52	0.05954	32.52	0.10721
32.54	0.07497	32.54	0.13835	32.54	0.08675	32.54	0.07014	32.54	0.05908	32.54	0.10741
32.56	0.07579	32.56	0.13654	32.56	0.08355	32.56	0.07069	32.56	0.05897	32.56	0.10764
32.58	0.07556	32.58	0.13662	32.58	0.08144	32.58	0.07085	32.58	0.05801	32.58	0.10751
32.6	0.07592	32.6	0.13883	32.6	0.08028	32.6	0.07133	32.6	0.05771	32.6	0.10583
32.62	0.0763	32.62	0.13842	32.62	0.08065	32.62	0.0719	32.62	0.05711	32.62	0.10348
32.64	0.07665	32.64	0.13735	32.64	0.0799	32.64	0.07127	32.64	0.05691	32.64	0.10221
32.66	0.07659	32.66	0.13832	32.66	0.07917	32.66	0.06972	32.66	0.05659	32.66	0.10234
32.68	0.07556	32.68	0.14295	32.68	0.07924	32.68	0.0697	32.68	0.05612	32.68	0.10269
32.7	0.0745	32.7	0.14631	32.7	0.08019	32.7	0.06935	32.7	0.05624	32.7	0.1027
32.72	0.07289	32.72	0.14721	32.72	0.08187	32.72	0.06898	32.72	0.056	32.72	0.10282
32.74	0.07192	32.74	0.14959	32.74	0.08233	32.74	0.06826	32.74	0.05584	32.74	0.10137
32.76	0.07158	32.76	0.1527	32.76	0.08301	32.76	0.06646	32.76	0.05681	32.76	0.10002
32.78	0.07115	32.78	0.15464	32.78	0.08255	32.78	0.06522	32.78	0.05821	32.78	0.0982
32.8	0.06961	32.8	0.15518	32.8	0.08359	32.8	0.0665	32.8	0.05868	32.8	0.0973
32.82	0.06899	32.82	0.15599	32.82	0.08463	32.82	0.06849	32.82	0.05894	32.82	0.09696
32.84	0.06858	32.84	0.1542	32.84	0.08448	32.84	0.06811	32.84	0.05808	32.84	0.09738
32.86	0.06828	32.86	0.15156	32.86	0.0844	32.86	0.06666	32.86	0.05717	32.86	0.09799
32.88	0.06694	32.88	0.14878	32.88	0.08607	32.88	0.0648	32.88	0.05615	32.88	0.09988
32.9	0.06678	32.9	0.14726	32.9	0.08686	32.9	0.06291	32.9	0.05476	32.9	0.10077
32.92	0.0667	32.92	0.1454	32.92	0.08601	32.92	0.06182	32.92	0.05438	32.92	0.10041
32.94	0.06804	32.94	0.14536	32.94	0.08388	32.94	0.06182	32.94	0.05482	32.94	0.1006
32.96	0.06834	32.96	0.14229	32.96	0.08225	32.96	0.06261	32.96	0.054	32.96	0.0994
32.98	0.06742	32.98	0.14038	32.98	0.0816	32.98	0.06307	32.98	0.05202	32.98	0.09763
33	0.06702	33	0.14021	33	0.08173	33	0.06335	33	0.05055	33	0.09518
33.02	0.06695	33.02	0.13914	33.02	0.08234	33.02	0.06377	33.02	0.0498	33.02	0.09394
33.04	0.06712	33.04	0.13783	33.04	0.08113	33.04	0.06343	33.04	0.05022	33.04	0.09482
33.06	0.06741	33.06	0.14015	33.06	0.08009	33.06	0.0629	33.06	0.05074	33.06	0.09498
33.08	0.06764	33.08	0.14154	33.08	0.07897	33.08	0.0638	33.08	0.05139	33.08	0.09589
33.1	0.06877	33.1	0.14047	33.1	0.07922	33.1	0.06373	33.1	0.05191	33.1	0.09576
33.12	0.06899	33.12	0.14104	33.12	0.07844	33.12	0.06269	33.12	0.05083	33.12	0.09619
33.14	0.0696	33.14	0.14153	33.14	0.07843	33.14	0.06161	33.14	0.0508	33.14	0.09515
33.16	0.07045	33.16	0.14156	33.16	0.07858	33.16	0.06122	33.16	0.05164	33.16	0.09428
33.18	0.07044	33.18	0.1416	33.18	0.0784	33.18	0.06242	33.18	0.05301	33.18	0.09411
33.2	0.07024	33.2	0.14029	33.2	0.07864	33.2	0.06432	33.2	0.0527	33.2	0.09381
33.22	0.07017	33.22	0.14056	33.22	0.07812	33.22	0.06325	33.22	0.05156	33.22	0.09411
33.24	0.0703	33.24	0.14045	33.24	0.07777	33.24	0.06229	33.24	0.05095	33.24	0.09464
33.26	0.07021	33.26	0.13794	33.26	0.07808	33.26	0.06273	33.26	0.05	33.26	0.09526
33.28	0.06962	33.28	0.13575	33.28	0.07775	33.28	0.0633	33.28	0.04913	33.28	0.09635
33.3	0.06944	33.3	0.13696	33.3	0.0773	33.3	0.06372	33.3	0.04871	33.3	0.09535
33.32	0.06888	33.32	0.13853	33.32	0.07609	33.32	0.06454	33.32	0.04813	33.32	0.0948
33.34	0.06844	33.34	0.13956	33.34	0.07451	33.34	0.06553	33.34	0.04752	33.34	0.09469
33.36	0.06732	33.36	0.13491	33.36	0.07288	33.36	0.06552	33.36	0.04537	33.36	0.09494
33.38	0.06637	33.38	0.13191	33.38	0.07171	33.38	0.06609	33.38	0.04467	33.38	0.09586
33.4	0.06474	33.4	0.13006	33.4	0.07265	33.4	0.06546	33.4	0.0452	33.4	0.09636
33.42	0.06454	33.42	0.1302	33.42	0.07418	33.42	0.06518	33.42	0.04526	33.42	0.09717
33.44	0.06424	33.44	0.12994	33.44	0.07483	33.44	0.06514	33.44	0.04586	33.44	0.09814
33.46	0.06351	33.46	0.12888	33.46	0.07511	33.46	0.06532	33.46	0.0472	33.46	0.09722
33.48	0.06269	33.48	0.12385	33.48	0.07564	33.48	0.06535	33.48	0.04876	33.48	0.09734
33.5	0.06228	33.5	0.1226	33.5	0.07787	33.5	0.06433	33.5	0.04915	33.5	0.09657
33.52	0.06117	33.52	0.12313	33.52	0.07892	33.52	0.06219	33.52	0.05022	33.52	0.09533
33.54	0.06085	33.54	0.12146	33.54	0.0803	33.54	0.06056	33.54	0.05232	33.54	0.09403
33.56	0.06054	33.56	0.12129	33.56	0.07965	33.56	0.05958	33.56	0.05359	33.56	0.09322
33.58	0.05988	33.58	0.12048	33.58	0.07879	33.58	0.06009	33.58	0.05472	33.58	0.09241
33.6	0.06	33.6	0.11926	33.6	0.07718	33.6	0.06037	33.6	0.05433	33.6	0.09021
33.62	0.06001	33.62	0.11954	33.62	0.0766	33.62	0.05994	33.62	0.05283	33.62	0.08817
33.64	0.06044	33.64	0.11932	33.64	0.0752	33.64	0.06091	33.64	0.05188	33.64	0.08827
33.66	0.06003	33.66	0.1209	33.66	0.07336	33.66	0.06151	33.66	0.0499	33.66	0.08829
33.68	0.05924	33.68	0.12473	33.68	0.0719	33.68	0.06124	33.68	0.04896	33.68	0.08771
33.7	0.05878	33.7	0.12901	33.7	0.07071	33.7	0.05938	33.7	0.0483	33.7	0.08609
33.72	0.05897	33.72	0.13027	33.72	0.06848	33.72	0.05772	33.72	0.04625	33.72	0.08562
33.74	0.05946	33.74	0.12774	33.74	0.06695	33.74	0.05683	33.74	0.04588	33.74	0.08642
33.76	0.06019	33.76	0.12573	33.76	0.06762	33.76	0.05649	33.76	0.0444	33.76	0.08856
33.78	0.05997	33.78	0.12477	33.78	0.06804	33.78	0.05603	33.78	0.04279	33.78	0.08946
33.8	0.05939	33.8	0.12457	33.8	0.06934	33.8	0.05564	33.8	0.04215	33.8	0.08911
33.82	0.05976	33.82	0.12417	33.82	0.07015	33.82	0.0552	33.82	0.04191	33.82	0.08926
33.84	0.05829	33.84	0.12603	33.84	0.06961	33.84	0.0558	33.84	0.04205	33.84	0.08958
33.86	0.0571	33.86	0.12515	33.86	0.06937	33.86	0.05594	33.86	0.04268	33.86	0.08889
33.88	0.05667	33.88	0.1228	33.88	0.06907	33.88	0.05607	33.88	0.04452	33.88	0.08928
33.9	0.05719	33.9	0.12347	33.9	0.07024	33.9	0.056	33.9	0.04517	33.9	0.08856
33.92	0.05711	33.92	0.12292	33.92	0.0697	33.92	0.05525	33.92	0.0461	33.92	0.08833
33.94	0.05694	33.94	0.12146	33.94	0.06858	33.94	0.05502	33.94	0.04677	33.94	0.08834
33.96	0.05715	33.96	0.12	33.96	0.06775	33.96	0.05471	33.96	0.04664	33.96	0.08775
33.98	0.05786	33.98	0.1172	33.98	0.06706	33.98	0.05521	33.98	0.04689	33.98	0.0859
34	0.05787	34	0.1162	34	0.06691	34	0.05569	34	0.04694	34	0.0846
34.02	0.05731	34.02	0.11689	34.02	0.0672	34.02	0.05585	34.02	0.04699	34.02	0.08359
34.04	0.05737	34.04	0.11721	34.04	0.06708	34.04	0.05495	34.04	0.04763	34.04	0.08419
34.06	0.05734	34.06	0.1193	34.06	0.06658	34.06	0.05434	34.06	0.04868	34.06	0.08445
34.08	0.0574	34.08	0.11982	34.08	0.06615	34.08	0.05322	34.08	0.04959	34.08	0.0847
34.1	0.05773	34.1	0.11838	34.1	0.06486	34.1	0.05183	34.1	0.05078	34.1	0.08434
34.12	0.05833	34.12	0.11712	34.12	0.06451	34.12	0.05093	34.12	0.05112	34.12	0.08498
34.14	0.05917	34.14	0.11692	34.14	0.06527	34.14	0.05105	34.14	0.05189	34.14	0.08627
34.16	0.05937	34.16	0.11842	34.16	0.06601	34.16	0.05114	34.16	0.05188	34.16	0.08674
34.18	0.05923	34.18	0.11774	34.18	0.06689	34.18	0.05128	34.18	0.05105	34.18	0.08644
34.2	0.05891	34.2	0.11972	34.2	0.06756	34.2	0.05168	34.2	0.05145	34.2	0.087
34.22	0.05889	34.22	0.12159	34.22	0.06751	34.22	0.05145	34.22	0.05055	34.22	0.0881
34.24	0.0589	34.24	0.12474	34.24	0.0659	34.24	0.05232	34.24	0.04954	34.24	0.08771
34.26	0.05982	34.26	0.12336	34.26	0.06446	34.26	0.05373	34.26	0.04969	34.26	0.08729
34.28	0.06112	34.28	0.12193	34.28	0.0644	34.28	0.05492	34.28	0.04993	34.28	0.08691
34.3	0.06158	34.3	0.12278	34.3	0.06661	34.3	0.0559	34.3	0.04781	34.3	0.08705
34.32	0.0605	34.32	0.12323	34.32	0.06597	34.32	0.05648	34.32	0.04681	34.32	0.08642
34.34	0.05946	34.34	0.12203	34.34	0.06641	34.34	0.05573	34.34	0.04624	34.34	0.08503
34.36	0.0591	34.36	0.12001	34.36	0.06656	34.36	0.05514	34.36	0.04513	34.36	0.08351
34.38	0.05784	34.38	0.11724	34.38	0.06602	34.38	0.05495	34.38	0.04453	34.38	0.08195
34.4	0.05559	34.4	0.11541	34.4	0.06736	34.4	0.05573	34.4	0.04438	34.4	0.08113
34.42	0.05501	34.42	0.11318	34.42	0.06975	34.42	0.05579	34.42	0.04246	34.42	0.07981
34.44	0.05459	34.44	0.11032	34.44	0.07224	34.44	0.0555	34.44	0.04218	34.44	0.07881
34.46	0.05409	34.46	0.10965	34.46	0.07281	34.46	0.0553	34.46	0.0411	34.46	0.07842
34.48	0.05411	34.48	0.10944	34.48	0.07188	34.48	0.05523	34.48	0.03972	34.48	0.07836
34.5	0.05389	34.5	0.10834	34.5	0.06954	34.5	0.05448	34.5	0.04075	34.5	0.07698
34.52	0.05363	34.52	0.10855	34.52	0.06876	34.52	0.05313	34.52	0.04103	34.52	0.07609
34.54	0.05402	34.54	0.10775	34.54	0.06704	34.54	0.0531	34.54	0.04149	34.54	0.07571
34.56	0.05383	34.56	0.10706	34.56	0.06667	34.56	0.05246	34.56	0.0421	34.56	0.07564
34.58	0.05454	34.58	0.10752	34.58	0.06618	34.58	0.05136	34.58	0.04142	34.58	0.07657
34.6	0.05531	34.6	0.11149	34.6	0.06479	34.6	0.05071	34.6	0.0408	34.6	0.07809
34.62	0.05574	34.62	0.11404	34.62	0.06292	34.62	0.05187	34.62	0.04014	34.62	0.07878
34.64	0.05671	34.64	0.11527	34.64	0.0608	34.64	0.05241	34.64	0.04003	34.64	0.07843
34.66	0.05692	34.66	0.11383	34.66	0.05888	34.66	0.05249	34.66	0.0392	34.66	0.07833
34.68	0.0564	34.68	0.11428	34.68	0.05777	34.68	0.05196	34.68	0.03867	34.68	0.07926
34.7	0.05567	34.7	0.11596	34.7	0.05716	34.7	0.05075	34.7	0.03731	34.7	0.08103
34.72	0.05389	34.72	0.11565	34.72	0.05618	34.72	0.05039	34.72	0.03657	34.72	0.08184
34.74	0.05212	34.74	0.11527	34.74	0.05682	34.74	0.04965	34.74	0.03575	34.74	0.08135
34.76	0.0512	34.76	0.11411	34.76	0.05688	34.76	0.04897	34.76	0.03534	34.76	0.08015
34.78	0.04989	34.78	0.11242	34.78	0.0577	34.78	0.0485	34.78	0.03391	34.78	0.07942
34.8	0.0496	34.8	0.11165	34.8	0.05977	34.8	0.04944	34.8	0.03339	34.8	0.07894
34.82	0.04975	34.82	0.11049	34.82	0.06228	34.82	0.0487	34.82	0.03321	34.82	0.07957
34.84	0.04931	34.84	0.1103	34.84	0.06437	34.84	0.04793	34.84	0.03358	34.84	0.08027
34.86	0.0494	34.86	0.11064	34.86	0.06558	34.86	0.04743	34.86	0.03396	34.86	0.08006
34.88	0.04995	34.88	0.11108	34.88	0.06589	34.88	0.04776	34.88	0.03597	34.88	0.08009
34.9	0.05003	34.9	0.11077	34.9	0.06567	34.9	0.04752	34.9	0.03924	34.9	0.07849
34.92	0.05041	34.92	0.10986	34.92	0.06724	34.92	0.04798	34.92	0.04167	34.92	0.07691
34.94	0.05096	34.94	0.10594	34.94	0.06864	34.94	0.04876	34.94	0.04248	34.94	0.07592
34.96	0.05109	34.96	0.10327	34.96	0.06992	34.96	0.04933	34.96	0.04349	34.96	0.07513
34.98	0.0519	34.98	0.10109	34.98	0.06989	34.98	0.04935	34.98	0.04455	34.98	0.07553
35	0.05188	35	0.10058	35	0.07023	35	0.05037	35	0.04511	35	0.0755
35.02	0.0522	35.02	0.09926	35.02	0.07065	35.02	0.05207	35.02	0.04598	35.02	0.07486
35.04	0.05325	35.04	0.09534	35.04	0.07019	35.04	0.05178	35.04	0.04605	35.04	0.07443
35.06	0.05321	35.06	0.0908	35.06	0.06927	35.06	0.05168	35.06	0.0463	35.06	0.07429
35.08	0.05312	35.08	0.08887	35.08	0.06805	35.08	0.05076	35.08	0.0462	35.08	0.07535
35.1	0.05364	35.1	0.08789	35.1	0.06708	35.1	0.05022	35.1	0.04466	35.1	0.07526
35.12	0.05236	35.12	0.08801	35.12	0.06655	35.12	0.05076	35.12	0.04276	35.12	0.07562
35.14	0.052	35.14	0.08964	35.14	0.06539	35.14	0.05015	35.14	0.04177	35.14	0.07519
35.16	0.05177	35.16	0.09163	35.16	0.06389	35.16	0.04873	35.16	0.04046	35.16	0.07639
35.18	0.05138	35.18	0.09406	35.18	0.06183	35.18	0.04788	35.18	0.03928	35.18	0.07764
35.2	0.05119	35.2	0.09726	35.2	0.05977	35.2	0.04762	35.2	0.03929	35.2	0.07999
35.22	0.05076	35.22	0.0979	35.22	0.05764	35.22	0.04585	35.22	0.03972	35.22	0.0821
35.24	0.05067	35.24	0.09958	35.24	0.05668	35.24	0.045	35.24	0.03886	35.24	0.08228
35.26	0.0505	35.26	0.10179	35.26	0.05599	35.26	0.04517	35.26	0.03949	35.26	0.08191
35.28	0.04973	35.28	0.10545	35.28	0.05471	35.28	0.04466	35.28	0.04058	35.28	0.08282
35.3	0.04934	35.3	0.1077	35.3	0.05367	35.3	0.04485	35.3	0.04048	35.3	0.08254
35.32	0.0486	35.32	0.10703	35.32	0.05405	35.32	0.04568	35.32	0.04078	35.32	0.08048
35.34	0.04744	35.34	0.10527	35.34	0.05357	35.34	0.04581	35.34	0.04091	35.34	0.07923
35.36	0.04676	35.36	0.10317	35.36	0.0522	35.36	0.04562	35.36	0.04102	35.36	0.07863
35.38	0.04717	35.38	0.10317	35.38	0.05186	35.38	0.04521	35.38	0.04168	35.38	0.0774
35.4	0.04654	35.4	0.10343	35.4	0.05205	35.4	0.0461	35.4	0.04175	35.4	0.07519
35.42	0.04613	35.42	0.10189	35.42	0.0521	35.42	0.0467	35.42	0.04177	35.42	0.07392
35.44	0.04625	35.44	0.09985	35.44	0.053	35.44	0.04666	35.44	0.04126	35.44	0.07248
35.46	0.04623	35.46	0.0977	35.46	0.05408	35.46	0.04651	35.46	0.04128	35.46	0.07077
35.48	0.04685	35.48	0.09733	35.48	0.05375	35.48	0.04562	35.48	0.04085	35.48	0.06893
35.5	0.04738	35.5	0.09667	35.5	0.05486	35.5	0.04565	35.5	0.04005	35.5	0.06796
35.52	0.04696	35.52	0.09719	35.52	0.05637	35.52	0.04656	35.52	0.03864	35.52	0.06873
35.54	0.04667	35.54	0.09652	35.54	0.05672	35.54	0.04647	35.54	0.03769	35.54	0.07005
35.56	0.04637	35.56	0.09514	35.56	0.05745	35.56	0.04661	35.56	0.03581	35.56	0.07125
35.58	0.04614	35.58	0.09287	35.58	0.05686	35.58	0.0469	35.58	0.03452	35.58	0.07081
35.6	0.04622	35.6	0.09163	35.6	0.0565	35.6	0.04774	35.6	0.03512	35.6	0.07124
35.62	0.04711	35.62	0.08885	35.62	0.05672	35.62	0.04687	35.62	0.03585	35.62	0.07148
35.64	0.04796	35.64	0.08897	35.64	0.05692	35.64	0.04667	35.64	0.03501	35.64	0.07175
35.66	0.04854	35.66	0.08976	35.66	0.05766	35.66	0.04724	35.66	0.03446	35.66	0.07196
35.68	0.04865	35.68	0.09161	35.68	0.05708	35.68	0.04723	35.68	0.03519	35.68	0.07313
35.7	0.04956	35.7	0.09167	35.7	0.05735	35.7	0.04723	35.7	0.03541	35.7	0.07344
35.72	0.04955	35.72	0.09007	35.72	0.05805	35.72	0.04718	35.72	0.03653	35.72	0.07443
35.74	0.04898	35.74	0.09114	35.74	0.05759	35.74	0.04597	35.74	0.0369	35.74	0.07637
35.76	0.04873	35.76	0.09251	35.76	0.05647	35.76	0.0452	35.76	0.03815	35.76	0.07777
35.78	0.04883	35.78	0.09497	35.78	0.05474	35.78	0.04586	35.78	0.03976	35.78	0.07772
35.8	0.04824	35.8	0.09627	35.8	0.05436	35.8	0.04626	35.8	0.04014	35.8	0.07742
35.82	0.04799	35.82	0.0985	35.82	0.05395	35.82	0.04543	35.82	0.0395	35.82	0.07781
35.84	0.04894	35.84	0.1002	35.84	0.05607	35.84	0.04521	35.84	0.04047	35.84	0.07776
35.86	0.04967	35.86	0.10116	35.86	0.05659	35.86	0.04515	35.86	0.04236	35.86	0.07717
35.88	0.04977	35.88	0.10295	35.88	0.0573	35.88	0.04456	35.88	0.04204	35.88	0.07617
35.9	0.04934	35.9	0.10019	35.9	0.05883	35.9	0.04465	35.9	0.04103	35.9	0.07665
35.92	0.04888	35.92	0.0987	35.92	0.05971	35.92	0.04678	35.92	0.03862	35.92	0.07773
35.94	0.04856	35.94	0.09558	35.94	0.05998	35.94	0.0452	35.94	0.03786	35.94	0.07806
35.96	0.04877	35.96	0.09342	35.96	0.06012	35.96	0.04493	35.96	0.03772	35.96	0.07723
35.98	0.0486	35.98	0.0921	35.98	0.05811	35.98	0.04458	35.98	0.03822	35.98	0.07539
36	0.04841	36	0.09396	36	0.05752	36	0.04501	36	0.03914	36	0.07496
36.02	0.04795	36.02	0.09513	36.02	0.05785	36.02	0.04473	36.02	0.03736	36.02	0.07424
36.04	0.04705	36.04	0.0952	36.04	0.05741	36.04	0.04475	36.04	0.03493	36.04	0.07253
36.06	0.04696	36.06	0.09302	36.06	0.05685	36.06	0.04495	36.06	0.03378	36.06	0.07161
36.08	0.04701	36.08	0.09101	36.08	0.05439	36.08	0.04497	36.08	0.03405	36.08	0.07282
36.1	0.04744	36.1	0.08861	36.1	0.05385	36.1	0.04416	36.1	0.03362	36.1	0.07438
36.12	0.04711	36.12	0.08698	36.12	0.05268	36.12	0.04413	36.12	0.03226	36.12	0.075
36.14	0.04619	36.14	0.08656	36.14	0.04975	36.14	0.04332	36.14	0.03141	36.14	0.07515
36.16	0.0456	36.16	0.08683	36.16	0.04688	36.16	0.04396	36.16	0.03111	36.16	0.07432
36.18	0.04604	36.18	0.08399	36.18	0.04555	36.18	0.04572	36.18	0.02946	36.18	0.07305
36.2	0.04683	36.2	0.08308	36.2	0.04593	36.2	0.04604	36.2	0.02912	36.2	0.07233
36.22	0.04643	36.22	0.0844	36.22	0.04675	36.22	0.04531	36.22	0.02962	36.22	0.07214
36.24	0.04661	36.24	0.08591	36.24	0.04778	36.24	0.04644	36.24	0.03086	36.24	0.07212
36.26	0.04653	36.26	0.08508	36.26	0.04861	36.26	0.04678	36.26	0.03168	36.26	0.07164
36.28	0.04626	36.28	0.08461	36.28	0.04997	36.28	0.04576	36.28	0.03096	36.28	0.07215
36.3	0.04593	36.3	0.08079	36.3	0.05064	36.3	0.0455	36.3	0.03063	36.3	0.07355
36.32	0.04643	36.32	0.07934	36.32	0.05037	36.32	0.04534	36.32	0.03079	36.32	0.0747
36.34	0.0466	36.34	0.07812	36.34	0.04939	36.34	0.04434	36.34	0.03313	36.34	0.0741
36.36	0.04694	36.36	0.07716	36.36	0.04811	36.36	0.04533	36.36	0.03456	36.36	0.07385
36.38	0.04703	36.38	0.07788	36.38	0.04803	36.38	0.04524	36.38	0.03507	36.38	0.07375
36.4	0.04637	36.4	0.08182	36.4	0.0497	36.4	0.04538	36.4	0.03561	36.4	0.07546
36.42	0.0469	36.42	0.08194	36.42	0.05179	36.42	0.04519	36.42	0.03506	36.42	0.076
36.44	0.04782	36.44	0.08152	36.44	0.05293	36.44	0.04527	36.44	0.03492	36.44	0.0767
36.46	0.04883	36.46	0.07939	36.46	0.05182	36.46	0.04583	36.46	0.0357	36.46	0.07823
36.48	0.05047	36.48	0.07952	36.48	0.05093	36.48	0.0466	36.48	0.03529	36.48	0.07913
36.5	0.05186	36.5	0.07822	36.5	0.05188	36.5	0.04583	36.5	0.0345	36.5	0.07861
36.52	0.05209	36.52	0.07877	36.52	0.052	36.52	0.04471	36.52	0.03331	36.52	0.07739
36.54	0.05193	36.54	0.07946	36.54	0.05175	36.54	0.04426	36.54	0.03287	36.54	0.07786
36.56	0.05233	36.56	0.07967	36.56	0.05228	36.56	0.04512	36.56	0.03265	36.56	0.07643
36.58	0.05321	36.58	0.07885	36.58	0.05416	36.58	0.04456	36.58	0.03322	36.58	0.07564
36.6	0.05333	36.6	0.08163	36.6	0.05428	36.6	0.04272	36.6	0.03405	36.6	0.07533
36.62	0.05268	36.62	0.08572	36.62	0.05476	36.62	0.04178	36.62	0.03412	36.62	0.07465
36.64	0.0524	36.64	0.08532	36.64	0.05322	36.64	0.04193	36.64	0.03307	36.64	0.07424
36.66	0.05126	36.66	0.08076	36.66	0.05313	36.66	0.0416	36.66	0.03246	36.66	0.07314
36.68	0.05023	36.68	0.08038	36.68	0.05269	36.68	0.04189	36.68	0.03098	36.68	0.07226
36.7	0.04945	36.7	0.07857	36.7	0.05132	36.7	0.04229	36.7	0.02997	36.7	0.07187
36.72	0.04909	36.72	0.0779	36.72	0.04942	36.72	0.04249	36.72	0.03013	36.72	0.0706
36.74	0.04837	36.74	0.07625	36.74	0.04755	36.74	0.04347	36.74	0.0298	36.74	0.07026
36.76	0.04794	36.76	0.07481	36.76	0.04669	36.76	0.04359	36.76	0.02907	36.76	0.0701
36.78	0.04677	36.78	0.07576	36.78	0.04586	36.78	0.04437	36.78	0.02952	36.78	0.0693
36.8	0.04566	36.8	0.07646	36.8	0.04493	36.8	0.04481	36.8	0.03018	36.8	0.06924
36.82	0.0454	36.82	0.07661	36.82	0.04413	36.82	0.04589	36.82	0.02939	36.82	0.06846
36.84	0.04435	36.84	0.07759	36.84	0.04347	36.84	0.04679	36.84	0.02966	36.84	0.06932
36.86	0.0441	36.86	0.07638	36.86	0.04386	36.86	0.04751	36.86	0.02928	36.86	0.07064
36.88	0.0447	36.88	0.07598	36.88	0.04432	36.88	0.04891	36.88	0.02801	36.88	0.07085
36.9	0.04471	36.9	0.0758	36.9	0.04454	36.9	0.05029	36.9	0.02855	36.9	0.07063
36.92	0.04458	36.92	0.07808	36.92	0.0451	36.92	0.05127	36.92	0.02931	36.92	0.07208
36.94	0.0447	36.94	0.07726	36.94	0.04666	36.94	0.05141	36.94	0.03113	36.94	0.07284
36.96	0.04489	36.96	0.07738	36.96	0.04633	36.96	0.05094	36.96	0.03298	36.96	0.07307
36.98	0.04561	36.98	0.0781	36.98	0.04771	36.98	0.04867	36.98	0.03298	36.98	0.07288
37	0.04665	37	0.0769	37	0.04761	37	0.04809	37	0.03269	37	0.07262
37.02	0.04726	37.02	0.07695	37.02	0.04877	37.02	0.04895	37.02	0.03362	37.02	0.07153
37.04	0.04737	37.04	0.0752	37.04	0.04969	37.04	0.04935	37.04	0.03447	37.04	0.07165
37.06	0.04777	37.06	0.07401	37.06	0.05156	37.06	0.04918	37.06	0.03484	37.06	0.0717
37.08	0.04784	37.08	0.0747	37.08	0.05119	37.08	0.04885	37.08	0.03456	37.08	0.07115
37.1	0.04846	37.1	0.07428	37.1	0.05048	37.1	0.04688	37.1	0.03497	37.1	0.07167
37.12	0.04767	37.12	0.07201	37.12	0.05092	37.12	0.046	37.12	0.03355	37.12	0.07039
37.14	0.04706	37.14	0.07042	37.14	0.05067	37.14	0.04549	37.14	0.03245	37.14	0.07053
37.16	0.04658	37.16	0.07065	37.16	0.0513	37.16	0.04483	37.16	0.0331	37.16	0.07086
37.18	0.04546	37.18	0.07065	37.18	0.05029	37.18	0.04521	37.18	0.03422	37.18	0.07218
37.2	0.04435	37.2	0.07059	37.2	0.04982	37.2	0.04466	37.2	0.03473	37.2	0.07201
37.22	0.04349	37.22	0.07281	37.22	0.04948	37.22	0.04479	37.22	0.0343	37.22	0.07259
37.24	0.04318	37.24	0.07369	37.24	0.04936	37.24	0.04412	37.24	0.03481	37.24	0.07337
37.26	0.04396	37.26	0.07347	37.26	0.05014	37.26	0.04437	37.26	0.03476	37.26	0.07277
37.28	0.04468	37.28	0.07587	37.28	0.04915	37.28	0.04622	37.28	0.03467	37.28	0.07109
37.3	0.0454	37.3	0.07634	37.3	0.04814	37.3	0.04677	37.3	0.03486	37.3	0.07108
37.32	0.04528	37.32	0.07465	37.32	0.04822	37.32	0.04538	37.32	0.0346	37.32	0.07208
37.34	0.04462	37.34	0.07452	37.34	0.04779	37.34	0.04337	37.34	0.03473	37.34	0.07291
37.36	0.04443	37.36	0.07657	37.36	0.04506	37.36	0.04276	37.36	0.03408	37.36	0.07258
37.38	0.0443	37.38	0.07464	37.38	0.04483	37.38	0.0423	37.38	0.03281	37.38	0.07178
37.4	0.04434	37.4	0.07267	37.4	0.04598	37.4	0.04272	37.4	0.03297	37.4	0.07137
37.42	0.04482	37.42	0.07541	37.42	0.04674	37.42	0.04154	37.42	0.03382	37.42	0.07144
37.44	0.04554	37.44	0.07407	37.44	0.04659	37.44	0.0397	37.44	0.03363	37.44	0.07235
37.46	0.04569	37.46	0.07217	37.46	0.0461	37.46	0.03918	37.46	0.0323	37.46	0.07197
37.48	0.04463	37.48	0.07083	37.48	0.04521	37.48	0.03981	37.48	0.03142	37.48	0.07108
37.5	0.04337	37.5	0.07092	37.5	0.04553	37.5	0.03931	37.5	0.03107	37.5	0.07137
37.52	0.04222	37.52	0.07069	37.52	0.0459	37.52	0.03977	37.52	0.03165	37.52	0.07057
37.54	0.04221	37.54	0.07127	37.54	0.04493	37.54	0.04034	37.54	0.03361	37.54	0.07067
37.56	0.04209	37.56	0.07162	37.56	0.04503	37.56	0.04128	37.56	0.03518	37.56	0.07173
37.58	0.04154	37.58	0.07136	37.58	0.04397	37.58	0.04122	37.58	0.03541	37.58	0.07125
37.6	0.04109	37.6	0.07056	37.6	0.0429	37.6	0.041	37.6	0.03605	37.6	0.06827
37.62	0.04188	37.62	0.07267	37.62	0.04383	37.62	0.04047	37.62	0.03669	37.62	0.06748
37.64	0.04288	37.64	0.07328	37.64	0.04538	37.64	0.04079	37.64	0.0377	37.64	0.06563
37.66	0.04455	37.66	0.07232	37.66	0.04725	37.66	0.04151	37.66	0.03687	37.66	0.06502
37.68	0.04635	37.68	0.0729	37.68	0.04699	37.68	0.04272	37.68	0.03557	37.68	0.06499
37.7	0.04765	37.7	0.07163	37.7	0.04602	37.7	0.04253	37.7	0.03492	37.7	0.06726
37.72	0.04777	37.72	0.07183	37.72	0.04552	37.72	0.0431	37.72	0.03375	37.72	0.06844
37.74	0.04894	37.74	0.07171	37.74	0.04407	37.74	0.04349	37.74	0.03318	37.74	0.0691
37.76	0.04964	37.76	0.07013	37.76	0.04429	37.76	0.04385	37.76	0.03198	37.76	0.06881
37.78	0.04888	37.78	0.06986	37.78	0.04684	37.78	0.0439	37.78	0.03132	37.78	0.06908
37.8	0.04972	37.8	0.07008	37.8	0.04893	37.8	0.04272	37.8	0.03158	37.8	0.06928
37.82	0.05022	37.82	0.06996	37.82	0.04763	37.82	0.04087	37.82	0.03203	37.82	0.06926
37.84	0.05041	37.84	0.06846	37.84	0.04728	37.84	0.04109	37.84	0.03321	37.84	0.06692
37.86	0.0495	37.86	0.06985	37.86	0.04762	37.86	0.04281	37.86	0.03381	37.86	0.06662
37.88	0.04877	37.88	0.07086	37.88	0.04767	37.88	0.044	37.88	0.03554	37.88	0.06635
37.9	0.0478	37.9	0.07154	37.9	0.04823	37.9	0.0433	37.9	0.03787	37.9	0.06677
37.92	0.04839	37.92	0.07103	37.92	0.04872	37.92	0.04372	37.92	0.03914	37.92	0.06583
37.94	0.04803	37.94	0.07036	37.94	0.0483	37.94	0.04384	37.94	0.03887	37.94	0.0664
37.96	0.04729	37.96	0.06854	37.96	0.04781	37.96	0.04291	37.96	0.03702	37.96	0.06755
37.98	0.04667	37.98	0.06744	37.98	0.04596	37.98	0.04249	37.98	0.03527	37.98	0.06722
38	0.04613	38	0.06539	38	0.04477	38	0.04186	38	0.03354	38	0.06699
38.02	0.04569	38.02	0.06639	38.02	0.04508	38.02	0.04142	38.02	0.0328	38.02	0.06638
38.04	0.04571	38.04	0.06632	38.04	0.04543	38.04	0.04136	38.04	0.03144	38.04	0.06616
38.06	0.0461	38.06	0.06427	38.06	0.04476	38.06	0.0403	38.06	0.02858	38.06	0.06657
38.08	0.04676	38.08	0.06441	38.08	0.04342	38.08	0.03975	38.08	0.02802	38.08	0.06652
38.1	0.04721	38.1	0.06497	38.1	0.04257	38.1	0.03908	38.1	0.0266	38.1	0.06716
38.12	0.04702	38.12	0.06473	38.12	0.04246	38.12	0.03903	38.12	0.02555	38.12	0.06593
38.14	0.04747	38.14	0.0646	38.14	0.04326	38.14	0.03847	38.14	0.02586	38.14	0.06576
38.16	0.04663	38.16	0.06574	38.16	0.04482	38.16	0.03817	38.16	0.02529	38.16	0.0651
38.18	0.04533	38.18	0.0669	38.18	0.04509	38.18	0.03836	38.18	0.02656	38.18	0.06416
38.2	0.04581	38.2	0.06655	38.2	0.04419	38.2	0.03768	38.2	0.0289	38.2	0.06333
38.22	0.04564	38.22	0.06619	38.22	0.04248	38.22	0.03686	38.22	0.02968	38.22	0.06224
38.24	0.04586	38.24	0.06852	38.24	0.04176	38.24	0.03769	38.24	0.03122	38.24	0.06079
38.26	0.04643	38.26	0.06886	38.26	0.0428	38.26	0.03899	38.26	0.03246	38.26	0.06213
38.28	0.04715	38.28	0.07029	38.28	0.0439	38.28	0.0397	38.28	0.034	38.28	0.06225
38.3	0.04786	38.3	0.0722	38.3	0.04441	38.3	0.03871	38.3	0.03385	38.3	0.06302
38.32	0.04829	38.32	0.07461	38.32	0.04436	38.32	0.03965	38.32	0.03309	38.32	0.06244
38.34	0.04812	38.34	0.07458	38.34	0.04274	38.34	0.0411	38.34	0.03288	38.34	0.06533
38.36	0.04805	38.36	0.07148	38.36	0.04064	38.36	0.04211	38.36	0.03165	38.36	0.06627
38.38	0.04767	38.38	0.07023	38.38	0.03915	38.38	0.04269	38.38	0.03125	38.38	0.06683
38.4	0.04709	38.4	0.06938	38.4	0.03782	38.4	0.04219	38.4	0.02996	38.4	0.06761
38.42	0.04701	38.42	0.06845	38.42	0.03617	38.42	0.04193	38.42	0.02945	38.42	0.0664
38.44	0.04769	38.44	0.06756	38.44	0.03637	38.44	0.04159	38.44	0.02847	38.44	0.06607
38.46	0.04744	38.46	0.06591	38.46	0.03604	38.46	0.04084	38.46	0.0284	38.46	0.06581
38.48	0.0477	38.48	0.06719	38.48	0.0356	38.48	0.04094	38.48	0.02859	38.48	0.06633
38.5	0.04761	38.5	0.06821	38.5	0.03531	38.5	0.04124	38.5	0.02825	38.5	0.06608
38.52	0.04691	38.52	0.06855	38.52	0.03557	38.52	0.04194	38.52	0.02931	38.52	0.06459
38.54	0.04618	38.54	0.06785	38.54	0.03616	38.54	0.04182	38.54	0.03092	38.54	0.0637
38.56	0.04568	38.56	0.06788	38.56	0.03597	38.56	0.04137	38.56	0.03029	38.56	0.06212
38.58	0.04462	38.58	0.06652	38.58	0.03561	38.58	0.04131	38.58	0.0306	38.58	0.06216
38.6	0.0439	38.6	0.06719	38.6	0.03516	38.6	0.03991	38.6	0.03077	38.6	0.06122
38.62	0.04245	38.62	0.0665	38.62	0.03577	38.62	0.03907	38.62	0.03015	38.62	0.06019
38.64	0.04217	38.64	0.067	38.64	0.03674	38.64	0.0385	38.64	0.03074	38.64	0.05899
38.66	0.04177	38.66	0.06608	38.66	0.03858	38.66	0.03843	38.66	0.03129	38.66	0.0596
38.68	0.04113	38.68	0.06934	38.68	0.03922	38.68	0.03737	38.68	0.03093	38.68	0.05974
38.7	0.04115	38.7	0.06908	38.7	0.03882	38.7	0.03735	38.7	0.03021	38.7	0.05876
38.72	0.04098	38.72	0.07007	38.72	0.04086	38.72	0.03866	38.72	0.0305	38.72	0.05891
38.74	0.04188	38.74	0.06851	38.74	0.04159	38.74	0.03908	38.74	0.03022	38.74	0.06067
38.76	0.04254	38.76	0.06731	38.76	0.04303	38.76	0.03628	38.76	0.03022	38.76	0.06183
38.78	0.04305	38.78	0.06816	38.78	0.04416	38.78	0.03567	38.78	0.03104	38.78	0.06246
38.8	0.04449	38.8	0.06842	38.8	0.04343	38.8	0.03527	38.8	0.03087	38.8	0.0634
38.82	0.0453	38.82	0.07013	38.82	0.04384	38.82	0.03514	38.82	0.03199	38.82	0.06264
38.84	0.04673	38.84	0.07247	38.84	0.04584	38.84	0.03537	38.84	0.03304	38.84	0.06247
38.86	0.04751	38.86	0.07241	38.86	0.04665	38.86	0.03548	38.86	0.0339	38.86	0.06336
38.88	0.0486	38.88	0.07434	38.88	0.04695	38.88	0.03695	38.88	0.03369	38.88	0.0637
38.9	0.04824	38.9	0.07257	38.9	0.04725	38.9	0.03744	38.9	0.03471	38.9	0.06322
38.92	0.04741	38.92	0.06901	38.92	0.04727	38.92	0.03785	38.92	0.03611	38.92	0.06208
38.94	0.04762	38.94	0.07009	38.94	0.04778	38.94	0.03777	38.94	0.03681	38.94	0.06208
38.96	0.04822	38.96	0.06967	38.96	0.04758	38.96	0.03894	38.96	0.0366	38.96	0.0623
38.98	0.04764	38.98	0.06769	38.98	0.04724	38.98	0.04012	38.98	0.03652	38.98	0.06231
39	0.04671	39	0.06707	39	0.04625	39	0.04052	39	0.03732	39	0.06118
39.02	0.04629	39.02	0.06397	39.02	0.04602	39.02	0.04094	39.02	0.0377	39.02	0.06144
39.04	0.04588	39.04	0.05894	39.04	0.04477	39.04	0.04152	39.04	0.03714	39.04	0.06252
39.06	0.04392	39.06	0.0579	39.06	0.04386	39.06	0.04281	39.06	0.03744	39.06	0.06374
39.08	0.04274	39.08	0.05896	39.08	0.04394	39.08	0.04316	39.08	0.03828	39.08	0.06349
39.1	0.04208	39.1	0.05826	39.1	0.044	39.1	0.04413	39.1	0.038	39.1	0.06311
39.12	0.04153	39.12	0.06043	39.12	0.0463	39.12	0.04401	39.12	0.03757	39.12	0.06315
39.14	0.04181	39.14	0.06133	39.14	0.04534	39.14	0.04395	39.14	0.03695	39.14	0.06315
39.16	0.04238	39.16	0.06238	39.16	0.04477	39.16	0.04216	39.16	0.03513	39.16	0.06413
39.18	0.04341	39.18	0.06282	39.18	0.04377	39.18	0.04275	39.18	0.03369	39.18	0.06351
39.2	0.04333	39.2	0.06594	39.2	0.04226	39.2	0.04234	39.2	0.03255	39.2	0.06267
39.22	0.04239	39.22	0.06901	39.22	0.04221	39.22	0.04278	39.22	0.0323	39.22	0.06178
39.24	0.04286	39.24	0.06958	39.24	0.04224	39.24	0.04255	39.24	0.03055	39.24	0.06065
39.26	0.04249	39.26	0.06985	39.26	0.04198	39.26	0.04296	39.26	0.02922	39.26	0.06066
39.28	0.04229	39.28	0.07032	39.28	0.04098	39.28	0.04266	39.28	0.02859	39.28	0.06074
39.3	0.04169	39.3	0.06849	39.3	0.0403	39.3	0.04135	39.3	0.02934	39.3	0.05905
39.32	0.04243	39.32	0.06854	39.32	0.03862	39.32	0.04114	39.32	0.02944	39.32	0.05855
39.34	0.04467	39.34	0.07339	39.34	0.03846	39.34	0.04128	39.34	0.02879	39.34	0.05889
39.36	0.04576	39.36	0.07388	39.36	0.03853	39.36	0.04081	39.36	0.02862	39.36	0.05803
39.38	0.04655	39.38	0.07706	39.38	0.03814	39.38	0.04005	39.38	0.0294	39.38	0.05767
39.4	0.0475	39.4	0.07899	39.4	0.03641	39.4	0.03949	39.4	0.03017	39.4	0.05788
39.42	0.04813	39.42	0.07796	39.42	0.03744	39.42	0.03794	39.42	0.03083	39.42	0.05924
39.44	0.04784	39.44	0.07768	39.44	0.0391	39.44	0.03667	39.44	0.0319	39.44	0.05866
39.46	0.04811	39.46	0.07998	39.46	0.04046	39.46	0.03537	39.46	0.0344	39.46	0.05926
39.48	0.04944	39.48	0.0818	39.48	0.04189	39.48	0.03521	39.48	0.03637	39.48	0.06158
39.5	0.04957	39.5	0.08304	39.5	0.04247	39.5	0.03448	39.5	0.03623	39.5	0.06162
39.52	0.0501	39.52	0.0798	39.52	0.04386	39.52	0.03383	39.52	0.03663	39.52	0.06199
39.54	0.05194	39.54	0.07904	39.54	0.0428	39.54	0.03382	39.54	0.03696	39.54	0.06417
39.56	0.05297	39.56	0.07767	39.56	0.04315	39.56	0.03328	39.56	0.03631	39.56	0.06515
39.58	0.05342	39.58	0.07837	39.58	0.04347	39.58	0.03415	39.58	0.03644	39.58	0.06529
39.6	0.05255	39.6	0.07982	39.6	0.04498	39.6	0.0349	39.6	0.03693	39.6	0.06605
39.62	0.05241	39.62	0.07741	39.62	0.04661	39.62	0.03536	39.62	0.03615	39.62	0.0671
39.64	0.05216	39.64	0.07553	39.64	0.04689	39.64	0.03571	39.64	0.03403	39.64	0.06854
39.66	0.05165	39.66	0.07304	39.66	0.04587	39.66	0.03552	39.66	0.03368	39.66	0.06958
39.68	0.05146	39.68	0.07175	39.68	0.04419	39.68	0.03642	39.68	0.03331	39.68	0.06965
39.7	0.05155	39.7	0.07107	39.7	0.04455	39.7	0.03759	39.7	0.03222	39.7	0.06859
39.72	0.05162	39.72	0.07051	39.72	0.04361	39.72	0.03929	39.72	0.03083	39.72	0.06898
39.74	0.05175	39.74	0.07007	39.74	0.0446	39.74	0.04021	39.74	0.03065	39.74	0.06862
39.76	0.05171	39.76	0.06916	39.76	0.0438	39.76	0.04184	39.76	0.03082	39.76	0.06715
39.78	0.05122	39.78	0.06855	39.78	0.04315	39.78	0.04301	39.78	0.03153	39.78	0.06596
39.8	0.05193	39.8	0.06704	39.8	0.04302	39.8	0.04331	39.8	0.03138	39.8	0.0645
39.82	0.052	39.82	0.06598	39.82	0.04415	39.82	0.04312	39.82	0.0328	39.82	0.06423
39.84	0.05265	39.84	0.06525	39.84	0.04298	39.84	0.04329	39.84	0.03403	39.84	0.06364
39.86	0.05364	39.86	0.06361	39.86	0.04183	39.86	0.04376	39.86	0.03501	39.86	0.06491
39.88	0.0529	39.88	0.0672	39.88	0.04119	39.88	0.04449	39.88	0.03564	39.88	0.06597
39.9	0.05144	39.9	0.0669	39.9	0.0419	39.9	0.04357	39.9	0.03745	39.9	0.06375
39.92	0.052	39.92	0.06357	39.92	0.04215	39.92	0.04356	39.92	0.03858	39.92	0.06441
39.94	0.05273	39.94	0.0665	39.94	0.04205	39.94	0.044	39.94	0.03883	39.94	0.06347
39.96	0.05155	39.96	0.06989	39.96	0.04284	39.96	0.04499	39.96	0.03836	39.96	0.06363
39.98	0.05241	39.98	0.0725	39.98	0.04352	39.98	0.04487	39.98	0.03788	39.98	0.06428
40	0.05215	40	0.07346	40	0.04472	40	0.04381	40	0.03809	40	0.0652

## Sheet: Figure 3e
Figure 3e
Raman spectra of PVA/CNT electrodes with different shrinkage levels.
PC80%		PC60%		PC40%		PC20%		PC0%		CNTs
Raman shift (cm-1)	Indenstiy (a.u.)	Raman shift (cm-1)	Indenstiy (a.u.)	Raman shift (cm-1)	Indenstiy (a.u.)	Raman shift (cm-1)	Indenstiy (a.u.)	Raman shift (cm-1)	Indenstiy (a.u.)	Raman shift (cm-1)	Indenstiy (a.u.)
1199.51	0.1325	1199.51	0.0613	1199.51	0.04075	1199.51	0.06657	1199.51	0.04127	1199.51	0.05949
1200.85	0.13341	1200.85	0.06257	1200.85	0.04183	1200.85	0.06736	1200.85	0.04208	1200.85	0.0599
1202.18	0.1345	1202.18	0.06383	1202.18	0.04289	1202.18	0.06816	1202.18	0.04296	1202.18	0.06046
1203.51	0.13555	1203.51	0.06482	1203.51	0.04391	1203.51	0.06897	1203.51	0.04387	1203.51	0.06124
1204.84	0.13652	1204.84	0.06549	1204.84	0.04491	1204.84	0.06979	1204.84	0.04447	1204.84	0.06185
1206.18	0.13744	1206.18	0.06603	1206.18	0.04596	1206.18	0.07061	1206.18	0.04494	1206.18	0.06211
1207.51	0.13852	1207.51	0.0666	1207.51	0.04702	1207.51	0.07142	1207.51	0.04579	1207.51	0.06219
1208.84	0.1399	1208.84	0.06729	1208.84	0.0481	1208.84	0.07221	1208.84	0.04698	1208.84	0.06221
1210.17	0.14162	1210.17	0.06798	1210.17	0.04915	1210.17	0.07298	1210.17	0.04804	1210.17	0.06231
1211.51	0.14353	1211.51	0.06859	1211.51	0.05016	1211.51	0.07373	1211.51	0.04898	1211.51	0.06265
1212.84	0.14538	1212.84	0.06923	1212.84	0.05111	1212.84	0.07444	1212.84	0.05008	1212.84	0.06334
1214.17	0.1472	1214.17	0.07007	1214.17	0.05204	1214.17	0.07512	1214.17	0.05142	1214.17	0.06418
1215.5	0.14881	1215.5	0.071	1215.5	0.05299	1215.5	0.07575	1215.5	0.05246	1215.5	0.06485
1216.84	0.15014	1216.84	0.07177	1216.84	0.05395	1216.84	0.07635	1216.84	0.05309	1216.84	0.06524
1218.17	0.15153	1218.17	0.07232	1218.17	0.05487	1218.17	0.07691	1218.17	0.05348	1218.17	0.06545
1219.5	0.15317	1219.5	0.07287	1219.5	0.05577	1219.5	0.07742	1219.5	0.05362	1219.5	0.0658
1220.83	0.15486	1220.83	0.0735	1220.83	0.05664	1220.83	0.0779	1220.83	0.0539	1220.83	0.06668
1222.17	0.15607	1222.17	0.07425	1222.17	0.05752	1222.17	0.07835	1222.17	0.05455	1222.17	0.0678
1223.5	0.15667	1223.5	0.07503	1223.5	0.05841	1223.5	0.07876	1223.5	0.05529	1223.5	0.06889
1224.83	0.15757	1224.83	0.07574	1224.83	0.05931	1224.83	0.07916	1224.83	0.0558	1224.83	0.07005
1226.17	0.15901	1226.17	0.07635	1226.17	0.0602	1226.17	0.07953	1226.17	0.05595	1226.17	0.07125
1227.5	0.16035	1227.5	0.07694	1227.5	0.06107	1227.5	0.0799	1227.5	0.05594	1227.5	0.07233
1228.83	0.16172	1228.83	0.07764	1228.83	0.06193	1228.83	0.08026	1228.83	0.05612	1228.83	0.07334
1230.16	0.16344	1230.16	0.07859	1230.16	0.0628	1230.16	0.08063	1230.16	0.05688	1230.16	0.07414
1231.5	0.16545	1231.5	0.0798	1231.5	0.06369	1231.5	0.08102	1231.5	0.058	1231.5	0.07465
1232.83	0.16729	1232.83	0.0811	1232.83	0.06458	1232.83	0.08143	1232.83	0.05864	1232.83	0.07514
1234.16	0.16869	1234.16	0.08215	1234.16	0.06548	1234.16	0.08187	1234.16	0.05883	1234.16	0.07583
1235.49	0.16964	1235.49	0.08281	1235.49	0.06639	1235.49	0.08236	1235.49	0.05905	1235.49	0.0767
1236.83	0.17058	1236.83	0.08333	1236.83	0.06737	1236.83	0.08289	1236.83	0.05935	1236.83	0.07759
1238.16	0.17211	1238.16	0.08398	1238.16	0.06841	1238.16	0.08348	1238.16	0.05999	1238.16	0.07843
1239.49	0.17425	1239.49	0.08478	1239.49	0.06948	1239.49	0.08412	1239.49	0.06097	1239.49	0.07934
1240.82	0.17646	1240.82	0.08563	1240.82	0.07059	1240.82	0.08483	1240.82	0.06191	1240.82	0.08041
1242.16	0.17845	1242.16	0.08652	1242.16	0.07175	1242.16	0.08561	1242.16	0.06268	1242.16	0.08166
1243.49	0.18024	1243.49	0.08738	1243.49	0.07299	1243.49	0.08645	1243.49	0.06347	1243.49	0.08315
1244.82	0.18198	1244.82	0.08819	1244.82	0.07429	1244.82	0.08735	1244.82	0.0644	1244.82	0.08483
1246.15	0.18397	1246.15	0.08889	1246.15	0.07565	1246.15	0.08831	1246.15	0.06553	1246.15	0.08637
1247.49	0.18626	1247.49	0.08948	1247.49	0.07704	1247.49	0.08933	1247.49	0.06701	1247.49	0.08775
1248.82	0.1886	1248.82	0.09001	1248.82	0.07843	1248.82	0.0904	1248.82	0.06843	1248.82	0.08916
1250.15	0.191	1250.15	0.09061	1250.15	0.07985	1250.15	0.09152	1250.15	0.06927	1250.15	0.09085
1251.48	0.1936	1251.48	0.09145	1251.48	0.0813	1251.48	0.09268	1251.48	0.07002	1251.48	0.09256
1252.82	0.19629	1252.82	0.09256	1252.82	0.08281	1252.82	0.09388	1252.82	0.07148	1252.82	0.0939
1254.15	0.19885	1254.15	0.09383	1254.15	0.08436	1254.15	0.0951	1254.15	0.07334	1254.15	0.09527
1255.48	0.20136	1255.48	0.09517	1255.48	0.08595	1255.48	0.09634	1255.48	0.0749	1255.48	0.09701
1256.81	0.20382	1256.81	0.09648	1256.81	0.08758	1256.81	0.09761	1256.81	0.07632	1256.81	0.09896
1258.15	0.20611	1258.15	0.0977	1258.15	0.08927	1258.15	0.09891	1258.15	0.07811	1258.15	0.10094
1259.48	0.20839	1259.48	0.0988	1259.48	0.09104	1259.48	0.10021	1259.48	0.08013	1259.48	0.10281
1260.81	0.21128	1260.81	0.09979	1260.81	0.09289	1260.81	0.10154	1260.81	0.08181	1260.81	0.10467
1262.14	0.21477	1262.14	0.10074	1262.14	0.09481	1262.14	0.1029	1262.14	0.0832	1262.14	0.10664
1263.48	0.2183	1263.48	0.10179	1263.48	0.09681	1263.48	0.1043	1263.48	0.08454	1263.48	0.1088
1264.81	0.22158	1264.81	0.10307	1264.81	0.09887	1264.81	0.10574	1264.81	0.08581	1264.81	0.11117
1266.14	0.22487	1266.14	0.10465	1266.14	0.10103	1266.14	0.10722	1266.14	0.08706	1266.14	0.11381
1267.47	0.22836	1267.47	0.10636	1267.47	0.10332	1267.47	0.10878	1267.47	0.08827	1267.47	0.1166
1268.81	0.23204	1268.81	0.1081	1268.81	0.10579	1268.81	0.11043	1268.81	0.08955	1268.81	0.11937
1270.14	0.23576	1270.14	0.1099	1270.14	0.10837	1270.14	0.11216	1270.14	0.09095	1270.14	0.12223
1271.47	0.23936	1271.47	0.11195	1271.47	0.11108	1271.47	0.11401	1271.47	0.09258	1271.47	0.12544
1272.8	0.24273	1272.8	0.11428	1272.8	0.11393	1272.8	0.11599	1272.8	0.09444	1272.8	0.12895
1274.14	0.24633	1274.14	0.11681	1274.14	0.11699	1274.14	0.11813	1274.14	0.09674	1274.14	0.13267
1275.47	0.25036	1275.47	0.11938	1275.47	0.12015	1275.47	0.12043	1275.47	0.0995	1275.47	0.13662
1276.8	0.25477	1276.8	0.12188	1276.8	0.12343	1276.8	0.12291	1276.8	0.10231	1276.8	0.1408
1278.14	0.25966	1278.14	0.12431	1278.14	0.12692	1278.14	0.12561	1278.14	0.10491	1278.14	0.145
1279.47	0.26462	1279.47	0.12681	1279.47	0.13061	1279.47	0.12851	1279.47	0.10759	1279.47	0.14943
1280.8	0.26944	1280.8	0.12967	1280.8	0.13456	1280.8	0.13165	1280.8	0.11082	1280.8	0.15458
1282.13	0.27431	1282.13	0.13297	1282.13	0.13878	1282.13	0.13505	1282.13	0.11459	1282.13	0.16012
1283.47	0.27933	1283.47	0.13659	1283.47	0.14334	1283.47	0.13875	1283.47	0.11875	1283.47	0.16576
1284.8	0.28458	1284.8	0.14044	1284.8	0.14821	1284.8	0.14271	1284.8	0.12313	1284.8	0.17161
1286.13	0.29035	1286.13	0.14464	1286.13	0.15343	1286.13	0.14698	1286.13	0.12769	1286.13	0.17782
1287.46	0.29666	1287.46	0.14923	1287.46	0.15901	1287.46	0.15157	1287.46	0.1325	1287.46	0.18432
1288.8	0.30333	1288.8	0.1542	1288.8	0.16501	1288.8	0.15655	1288.8	0.13777	1288.8	0.19135
1290.13	0.3102	1290.13	0.15942	1290.13	0.17135	1290.13	0.16186	1290.13	0.14326	1290.13	0.19883
1291.46	0.31725	1291.46	0.16476	1291.46	0.17808	1291.46	0.16755	1291.46	0.14831	1291.46	0.20651
1292.79	0.32424	1292.79	0.17008	1292.79	0.18522	1292.79	0.17364	1292.79	0.15302	1292.79	0.21439
1294.13	0.33124	1294.13	0.17543	1294.13	0.19284	1294.13	0.1802	1294.13	0.15894	1294.13	0.22267
1295.46	0.33842	1295.46	0.18085	1295.46	0.20088	1295.46	0.18716	1295.46	0.16595	1295.46	0.23123
1296.79	0.34617	1296.79	0.18664	1296.79	0.20941	1296.79	0.19459	1296.79	0.17335	1296.79	0.24044
1298.12	0.35471	1298.12	0.19301	1298.12	0.21839	1298.12	0.20249	1298.12	0.18112	1298.12	0.25038
1299.46	0.36377	1299.46	0.20007	1299.46	0.22789	1299.46	0.21097	1299.46	0.18972	1299.46	0.26076
1300.79	0.3727	1300.79	0.2075	1300.79	0.23782	1300.79	0.21992	1300.79	0.19908	1300.79	0.2714
1302.12	0.38162	1302.12	0.21528	1302.12	0.24824	1302.12	0.2294	1302.12	0.20876	1302.12	0.28289
1303.45	0.39097	1303.45	0.22364	1303.45	0.25918	1303.45	0.23946	1303.45	0.21864	1303.45	0.29535
1304.79	0.40109	1304.79	0.23292	1304.79	0.27073	1304.79	0.25018	1304.79	0.22915	1304.79	0.30863
1306.12	0.41181	1306.12	0.24295	1306.12	0.28271	1306.12	0.26143	1306.12	0.24027	1306.12	0.32251
1307.45	0.42303	1307.45	0.2537	1307.45	0.29522	1307.45	0.2733	1307.45	0.252	1307.45	0.33716
1308.78	0.43457	1308.78	0.26508	1308.78	0.30833	1308.78	0.28581	1308.78	0.26431	1308.78	0.35262
1310.12	0.44689	1310.12	0.27706	1310.12	0.32224	1310.12	0.29907	1310.12	0.2774	1310.12	0.36874
1311.45	0.45988	1311.45	0.28923	1311.45	0.33666	1311.45	0.31289	1311.45	0.29118	1311.45	0.38512
1312.78	0.47261	1312.78	0.30157	1312.78	0.35161	1312.78	0.32737	1312.78	0.30539	1312.78	0.40188
1314.11	0.48499	1314.11	0.31425	1314.11	0.36706	1314.11	0.34251	1314.11	0.3196	1314.11	0.41902
1315.45	0.4979	1315.45	0.32752	1315.45	0.38311	1315.45	0.35842	1315.45	0.3343	1315.45	0.43666
1316.78	0.51136	1316.78	0.34133	1316.78	0.3995	1316.78	0.37485	1316.78	0.34988	1316.78	0.45418
1318.11	0.52507	1318.11	0.35585	1318.11	0.41631	1318.11	0.39189	1318.11	0.3663	1318.11	0.47167
1319.44	0.53904	1319.44	0.37101	1319.44	0.43347	1319.44	0.40951	1319.44	0.38316	1319.44	0.48945
1320.78	0.55253	1320.78	0.38673	1320.78	0.45105	1320.78	0.42777	1320.78	0.4005	1320.78	0.50763
1322.11	0.56501	1322.11	0.40257	1322.11	0.46872	1322.11	0.44637	1322.11	0.41796	1322.11	0.52495
1323.44	0.57743	1323.44	0.41859	1323.44	0.48656	1323.44	0.46535	1323.44	0.43594	1323.44	0.54153
1324.77	0.59013	1324.77	0.43472	1324.77	0.50446	1324.77	0.48464	1324.77	0.45561	1324.77	0.55746
1326.11	0.60235	1326.11	0.45105	1326.11	0.52243	1326.11	0.50426	1326.11	0.47691	1326.11	0.57301
1327.44	0.61356	1327.44	0.4673	1327.44	0.54008	1327.44	0.52381	1327.44	0.49729	1327.44	0.58809
1328.77	0.62439	1328.77	0.48353	1328.77	0.55747	1328.77	0.54333	1328.77	0.51685	1328.77	0.60275
1330.1	0.63506	1330.1	0.4996	1330.1	0.57452	1330.1	0.56266	1330.1	0.53623	1330.1	0.61625
1331.44	0.64545	1331.44	0.51554	1331.44	0.5913	1331.44	0.58179	1331.44	0.55559	1331.44	0.6287
1332.77	0.65528	1332.77	0.53102	1332.77	0.60742	1332.77	0.60031	1332.77	0.57497	1332.77	0.64021
1334.1	0.66465	1334.1	0.5461	1334.1	0.62287	1334.1	0.61818	1334.1	0.59449	1334.1	0.65094
1335.44	0.67348	1335.44	0.56057	1335.44	0.63762	1335.44	0.63536	1335.44	0.61267	1335.44	0.66063
1336.77	0.68152	1336.77	0.57384	1336.77	0.65134	1336.77	0.65148	1336.77	0.62909	1336.77	0.66896
1338.1	0.68915	1338.1	0.58593	1338.1	0.66409	1338.1	0.66647	1338.1	0.64493	1338.1	0.67583
1339.43	0.69605	1339.43	0.59716	1339.43	0.67581	1339.43	0.6802	1339.43	0.66026	1339.43	0.68129
1340.77	0.70188	1340.77	0.60788	1340.77	0.68651	1340.77	0.69261	1340.77	0.67348	1340.77	0.68579
1342.1	0.70689	1342.1	0.61791	1342.1	0.69581	1342.1	0.70341	1342.1	0.68395	1342.1	0.68934
1343.43	0.71132	1343.43	0.62705	1343.43	0.70366	1343.43	0.71257	1343.43	0.6928	1343.43	0.692
1344.76	0.71507	1344.76	0.63506	1344.76	0.71005	1344.76	0.72	1344.76	0.70047	1344.76	0.69382
1346.1	0.71843	1346.1	0.64188	1346.1	0.71501	1346.1	0.72564	1346.1	0.7067	1346.1	0.6943
1347.43	0.72121	1347.43	0.64745	1347.43	0.71845	1347.43	0.72938	1347.43	0.71114	1347.43	0.6931
1348.76	0.72361	1348.76	0.6517	1348.76	0.72038	1348.76	0.7312	1348.76	0.71323	1348.76	0.6906
1350.09	0.72556	1350.09	0.65434	1350.09	0.72075	1350.09	0.7311	1350.09	0.71264	1350.09	0.68724
1351.43	0.72676	1351.43	0.65523	1351.43	0.71945	1351.43	0.72906	1351.43	0.70985	1351.43	0.68269
1352.76	0.72715	1352.76	0.65461	1352.76	0.71657	1352.76	0.72512	1352.76	0.70524	1352.76	0.6768
1354.09	0.72685	1354.09	0.65286	1354.09	0.71218	1354.09	0.71933	1354.09	0.69909	1354.09	0.66959
1355.42	0.72604	1355.42	0.65025	1355.42	0.70629	1355.42	0.71174	1355.42	0.69206	1355.42	0.66122
1356.76	0.72484	1356.76	0.64681	1356.76	0.69883	1356.76	0.70238	1356.76	0.68349	1356.76	0.65156
1358.09	0.72311	1358.09	0.64259	1358.09	0.69005	1358.09	0.69146	1358.09	0.67223	1358.09	0.64083
1359.42	0.72045	1359.42	0.63752	1359.42	0.68003	1359.42	0.67905	1359.42	0.65868	1359.42	0.629
1360.75	0.71693	1360.75	0.63147	1360.75	0.66889	1360.75	0.66526	1360.75	0.64431	1360.75	0.61621
1362.09	0.713	1362.09	0.62428	1362.09	0.65657	1362.09	0.65013	1362.09	0.62895	1362.09	0.60234
1363.42	0.70883	1363.42	0.61583	1363.42	0.64335	1363.42	0.63402	1363.42	0.61303	1363.42	0.58788
1364.75	0.70437	1364.75	0.60595	1364.75	0.62924	1364.75	0.61696	1364.75	0.59641	1364.75	0.57279
1366.08	0.69948	1366.08	0.59496	1366.08	0.61438	1366.08	0.59913	1366.08	0.57834	1366.08	0.55734
1367.42	0.69315	1367.42	0.58325	1367.42	0.5988	1367.42	0.58053	1367.42	0.55862	1367.42	0.54129
1368.75	0.6855	1368.75	0.57109	1368.75	0.58289	1368.75	0.56159	1368.75	0.53883	1368.75	0.5244
1370.08	0.67711	1370.08	0.5581	1370.08	0.5666	1370.08	0.54234	1370.08	0.51905	1370.08	0.50659
1371.41	0.668	1371.41	0.54415	1371.41	0.55	1371.41	0.52291	1371.41	0.49915	1371.41	0.48915
1372.75	0.65773	1372.75	0.5294	1372.75	0.53301	1372.75	0.50331	1372.75	0.47874	1372.75	0.47198
1374.08	0.64671	1374.08	0.51444	1374.08	0.51599	1374.08	0.48394	1374.08	0.45889	1374.08	0.45486
1375.41	0.63575	1375.41	0.49929	1375.41	0.49896	1375.41	0.46479	1375.41	0.43996	1375.41	0.43759
1376.74	0.62474	1376.74	0.48394	1376.74	0.48206	1376.74	0.44596	1376.74	0.42178	1376.74	0.42057
1378.08	0.61297	1378.08	0.46812	1378.08	0.46522	1378.08	0.4274	1378.08	0.40391	1378.08	0.40378
1379.41	0.60079	1379.41	0.45211	1379.41	0.44874	1379.41	0.40948	1379.41	0.38653	1379.41	0.38783
1380.74	0.58826	1380.74	0.436	1380.74	0.43254	1380.74	0.39212	1380.74	0.36952	1380.74	0.37266
1382.07	0.5752	1382.07	0.4202	1382.07	0.41666	1382.07	0.37537	1382.07	0.35359	1382.07	0.35765
1383.41	0.56244	1383.41	0.40487	1383.41	0.40108	1383.41	0.35915	1383.41	0.33913	1383.41	0.34243
1384.74	0.55035	1384.74	0.39033	1384.74	0.38613	1384.74	0.34375	1384.74	0.3254	1384.74	0.32802
1386.07	0.53791	1386.07	0.37628	1386.07	0.37175	1386.07	0.32906	1386.07	0.3116	1386.07	0.31473
1387.4	0.52506	1387.4	0.36245	1387.4	0.35799	1387.4	0.31507	1387.4	0.29815	1387.4	0.30232
1388.74	0.51251	1388.74	0.34856	1388.74	0.34473	1388.74	0.30171	1388.74	0.28505	1388.74	0.29053
1390.07	0.50044	1390.07	0.33487	1390.07	0.33217	1390.07	0.28916	1390.07	0.27259	1390.07	0.27941
1391.4	0.48836	1391.4	0.3215	1391.4	0.32022	1391.4	0.2773	1391.4	0.26109	1391.4	0.26876
1392.74	0.47623	1392.74	0.30868	1392.74	0.30881	1392.74	0.26605	1392.74	0.25052	1392.74	0.25843
1394.07	0.46449	1394.07	0.29683	1394.07	0.29805	1394.07	0.25553	1394.07	0.24061	1394.07	0.24847
1395.4	0.45324	1395.4	0.28595	1395.4	0.28785	1395.4	0.24566	1395.4	0.23102	1395.4	0.23907
1396.73	0.4425	1396.73	0.27596	1396.73	0.27822	1396.73	0.23639	1396.73	0.22167	1396.73	0.23053
1398.07	0.43203	1398.07	0.26661	1398.07	0.2691	1398.07	0.22763	1398.07	0.21267	1398.07	0.2226
1399.4	0.42174	1399.4	0.25772	1399.4	0.26053	1399.4	0.2195	1399.4	0.20443	1399.4	0.21512
1400.73	0.41143	1400.73	0.24905	1400.73	0.25239	1400.73	0.21189	1400.73	0.19702	1400.73	0.20808
1402.06	0.40152	1402.06	0.24059	1402.06	0.24469	1402.06	0.20478	1402.06	0.19092	1402.06	0.20155
1403.4	0.39256	1403.4	0.2324	1403.4	0.23743	1403.4	0.19808	1403.4	0.18579	1403.4	0.19539
1404.73	0.38454	1404.73	0.22459	1404.73	0.23071	1404.73	0.19188	1404.73	0.18019	1404.73	0.18936
1406.06	0.37692	1406.06	0.217	1406.06	0.22443	1406.06	0.1861	1406.06	0.17416	1406.06	0.18354
1407.39	0.3696	1407.39	0.20964	1407.39	0.21859	1407.39	0.18071	1407.39	0.16895	1407.39	0.17837
1408.73	0.36252	1408.73	0.2025	1408.73	0.21315	1408.73	0.17565	1408.73	0.1645	1408.73	0.17373
1410.06	0.35572	1410.06	0.19576	1410.06	0.20813	1410.06	0.17098	1410.06	0.16006	1410.06	0.16933
1411.39	0.34896	1411.39	0.18936	1411.39	0.20345	1411.39	0.16663	1411.39	0.15569	1411.39	0.16514
1412.72	0.34234	1412.72	0.1832	1412.72	0.19909	1412.72	0.16258	1412.72	0.15182	1412.72	0.16119
1414.06	0.33606	1414.06	0.17716	1414.06	0.19503	1414.06	0.15879	1414.06	0.14822	1414.06	0.15744
1415.39	0.33018	1415.39	0.17151	1415.39	0.19134	1415.39	0.1553	1415.39	0.14417	1415.39	0.15376
1416.72	0.32418	1416.72	0.16647	1416.72	0.18795	1416.72	0.15205	1416.72	0.13986	1416.72	0.15013
1418.05	0.318	1418.05	0.16204	1418.05	0.18483	1418.05	0.14903	1418.05	0.13669	1418.05	0.14703
1419.39	0.31255	1419.39	0.1579	1419.39	0.18189	1419.39	0.1462	1419.39	0.13462	1419.39	0.14445
1420.72	0.30803	1420.72	0.15384	1420.72	0.17912	1420.72	0.1436	1420.72	0.13249	1420.72	0.14195
1422.05	0.30377	1422.05	0.14987	1422.05	0.17652	1422.05	0.14117	1422.05	0.13016	1422.05	0.13947
1423.38	0.29963	1423.38	0.14607	1423.38	0.17412	1423.38	0.13891	1423.38	0.1283	1423.38	0.13743
1424.72	0.29556	1424.72	0.14246	1424.72	0.17187	1424.72	0.13679	1424.72	0.12701	1424.72	0.13589
1426.05	0.29172	1426.05	0.13904	1426.05	0.16981	1426.05	0.13482	1426.05	0.12557	1426.05	0.13434
1427.38	0.28765	1427.38	0.13573	1427.38	0.16794	1427.38	0.13299	1427.38	0.12375	1427.38	0.13268
1428.71	0.28321	1428.71	0.1325	1428.71	0.16625	1428.71	0.13127	1428.71	0.12197	1428.71	0.13077
1430.05	0.27946	1430.05	0.12945	1430.05	0.16468	1430.05	0.12965	1430.05	0.12045	1430.05	0.12859
1431.38	0.27671	1431.38	0.12666	1431.38	0.16323	1431.38	0.12815	1431.38	0.11931	1431.38	0.12705
1432.71	0.27424	1432.71	0.12403	1432.71	0.16192	1432.71	0.12674	1432.71	0.1184	1432.71	0.12648
1434.04	0.27185	1434.04	0.1216	1434.04	0.16081	1434.04	0.12542	1434.04	0.1174	1434.04	0.126
1435.38	0.26945	1435.38	0.11955	1435.38	0.15982	1435.38	0.12418	1435.38	0.11614	1435.38	0.12522
1436.71	0.26708	1436.71	0.11791	1436.71	0.15891	1436.71	0.12304	1436.71	0.11459	1436.71	0.1242
1438.04	0.26478	1438.04	0.11635	1438.04	0.15811	1438.04	0.12198	1438.04	0.11293	1438.04	0.12302
1439.37	0.26261	1439.37	0.11466	1439.37	0.15744	1439.37	0.12101	1439.37	0.11158	1439.37	0.12205
1440.71	0.2604	1440.71	0.11295	1440.71	0.15685	1440.71	0.12011	1440.71	0.11054	1440.71	0.12145
1442.04	0.25811	1442.04	0.11146	1442.04	0.15631	1442.04	0.11931	1442.04	0.11004	1442.04	0.12114
1443.37	0.25612	1443.37	0.1102	1443.37	0.15585	1443.37	0.11859	1443.37	0.11024	1443.37	0.12106
1444.71	0.25474	1444.71	0.1091	1444.71	0.15548	1444.71	0.11795	1444.71	0.11022	1444.71	0.12099
1446.04	0.2536	1446.04	0.10822	1446.04	0.15517	1446.04	0.11739	1446.04	0.1094	1446.04	0.12074
1447.37	0.25234	1447.37	0.10754	1447.37	0.15491	1447.37	0.11692	1447.37	0.10829	1447.37	0.12048
1448.7	0.25096	1448.7	0.10692	1448.7	0.1547	1448.7	0.11654	1448.7	0.1078	1448.7	0.1203
1450.04	0.24951	1450.04	0.10623	1450.04	0.15455	1450.04	0.11623	1450.04	0.10802	1450.04	0.12011
1451.37	0.24813	1451.37	0.10559	1451.37	0.15442	1451.37	0.116	1451.37	0.10796	1451.37	0.1199
1452.7	0.24701	1452.7	0.10516	1452.7	0.15431	1452.7	0.11584	1452.7	0.10776	1452.7	0.11976
1454.03	0.24617	1454.03	0.10488	1454.03	0.15428	1454.03	0.11576	1454.03	0.10815	1454.03	0.11989
1455.37	0.24557	1455.37	0.10468	1455.37	0.15437	1455.37	0.11574	1455.37	0.10884	1455.37	0.12023
1456.7	0.24507	1456.7	0.10471	1456.7	0.15455	1456.7	0.11578	1456.7	0.10918	1456.7	0.12039
1458.03	0.24445	1458.03	0.10511	1458.03	0.1548	1458.03	0.11589	1458.03	0.10943	1458.03	0.12033
1459.36	0.24378	1459.36	0.10569	1459.36	0.15507	1459.36	0.11605	1459.36	0.11017	1459.36	0.12027
1460.7	0.24343	1460.7	0.10615	1460.7	0.15532	1460.7	0.11627	1460.7	0.11084	1460.7	0.12029
1462.03	0.24339	1462.03	0.10649	1462.03	0.15557	1462.03	0.11654	1462.03	0.11077	1462.03	0.12034
1463.36	0.24358	1463.36	0.1069	1463.36	0.15591	1463.36	0.11686	1463.36	0.11074	1463.36	0.12046
1464.69	0.24386	1464.69	0.10746	1464.69	0.15637	1464.69	0.11723	1464.69	0.11138	1464.69	0.12094
1466.03	0.24375	1466.03	0.10805	1466.03	0.15693	1466.03	0.11766	1466.03	0.11197	1466.03	0.12168
1467.36	0.24336	1467.36	0.10857	1467.36	0.15754	1467.36	0.11812	1467.36	0.1118	1467.36	0.12213
1468.69	0.24327	1468.69	0.10896	1468.69	0.15818	1468.69	0.11864	1468.69	0.11147	1468.69	0.12237
1470.02	0.24344	1470.02	0.10911	1470.02	0.15884	1470.02	0.1192	1470.02	0.11211	1470.02	0.12278
1471.36	0.24366	1471.36	0.10904	1471.36	0.15947	1471.36	0.11981	1471.36	0.11352	1471.36	0.12328
1472.69	0.24395	1472.69	0.10898	1472.69	0.16006	1472.69	0.12045	1472.69	0.1148	1472.69	0.12356
1474.02	0.24452	1474.02	0.10919	1474.02	0.16065	1474.02	0.12113	1474.02	0.11577	1474.02	0.12372
1475.35	0.24529	1475.35	0.10975	1475.35	0.16126	1475.35	0.12184	1475.35	0.1161	1475.35	0.12424
1476.69	0.24579	1476.69	0.11049	1476.69	0.16188	1476.69	0.12258	1476.69	0.11593	1476.69	0.1251
1478.02	0.24608	1478.02	0.11124	1478.02	0.16249	1478.02	0.12335	1478.02	0.11649	1478.02	0.12616
1479.35	0.24702	1479.35	0.11202	1479.35	0.16314	1479.35	0.12413	1479.35	0.11803	1479.35	0.12744
1480.68	0.24862	1480.68	0.11285	1480.68	0.16385	1480.68	0.12492	1480.68	0.12008	1480.68	0.12853
1482.02	0.24966	1482.02	0.11372	1482.02	0.16457	1482.02	0.12572	1482.02	0.12238	1482.02	0.1293
1483.35	0.25	1483.35	0.11467	1483.35	0.16528	1483.35	0.12652	1483.35	0.12411	1483.35	0.12981
1484.68	0.25048	1484.68	0.11576	1484.68	0.16605	1484.68	0.12732	1484.68	0.12516	1484.68	0.13025
1486.01	0.25124	1486.01	0.11691	1486.01	0.16691	1486.01	0.12811	1486.01	0.12568	1486.01	0.13133
1487.35	0.25175	1487.35	0.11791	1487.35	0.1678	1487.35	0.12889	1487.35	0.12572	1487.35	0.13304
1488.68	0.25188	1488.68	0.11857	1488.68	0.16867	1488.68	0.12966	1488.68	0.12588	1488.68	0.1346
1490.01	0.25276	1490.01	0.11896	1490.01	0.16955	1490.01	0.13041	1490.01	0.12638	1490.01	0.13587
1491.34	0.25453	1491.34	0.11921	1491.34	0.17044	1491.34	0.13115	1491.34	0.12716	1491.34	0.13713
1492.68	0.25615	1492.68	0.1194	1492.68	0.17138	1492.68	0.13188	1492.68	0.12793	1492.68	0.13844
1494.01	0.25745	1494.01	0.11975	1494.01	0.1724	1494.01	0.13261	1494.01	0.12847	1494.01	0.1398
1495.34	0.25865	1495.34	0.12052	1495.34	0.17344	1495.34	0.13333	1495.34	0.12943	1495.34	0.14133
1496.67	0.25984	1496.67	0.12172	1496.67	0.17448	1496.67	0.13406	1496.67	0.13075	1496.67	0.14302
1498.01	0.26158	1498.01	0.12312	1498.01	0.17552	1498.01	0.13481	1498.01	0.13152	1498.01	0.14473
1499.34	0.26386	1499.34	0.12449	1499.34	0.17653	1499.34	0.13558	1499.34	0.13203	1499.34	0.14648
1500.67	0.26603	1500.67	0.1259	1500.67	0.17755	1500.67	0.13638	1500.67	0.13325	1500.67	0.14841
1502.01	0.26804	1502.01	0.12744	1502.01	0.17866	1502.01	0.13723	1502.01	0.13498	1502.01	0.15075
1503.34	0.27018	1503.34	0.12896	1503.34	0.17989	1503.34	0.13813	1503.34	0.13632	1503.34	0.15344
1504.67	0.27247	1504.67	0.13022	1504.67	0.18128	1504.67	0.13909	1504.67	0.13745	1504.67	0.15602
1506	0.2746	1506	0.13119	1506	0.18284	1506	0.14015	1506	0.13879	1506	0.15838
1507.34	0.27646	1507.34	0.13221	1507.34	0.18457	1507.34	0.14132	1507.34	0.14014	1507.34	0.16117
1508.67	0.27839	1508.67	0.13359	1508.67	0.18646	1508.67	0.1426	1508.67	0.14162	1508.67	0.16455
1510	0.28073	1510	0.13534	1510	0.18854	1510	0.14401	1510	0.14322	1510	0.16831
1511.33	0.28355	1511.33	0.13727	1511.33	0.19086	1511.33	0.14559	1511.33	0.14451	1511.33	0.17225
1512.67	0.28678	1512.67	0.1392	1512.67	0.19345	1512.67	0.14736	1512.67	0.14599	1512.67	0.17672
1514	0.29035	1514	0.14105	1514	0.19626	1514	0.14931	1514	0.14785	1514	0.18171
1515.33	0.29436	1515.33	0.14306	1515.33	0.19933	1515.33	0.15149	1515.33	0.14956	1515.33	0.18688
1516.66	0.29878	1516.66	0.14566	1516.66	0.2027	1516.66	0.15392	1516.66	0.15155	1516.66	0.19235
1518	0.30345	1518	0.14919	1518	0.20642	1518	0.15666	1518	0.15444	1518	0.19833
1519.33	0.3081	1519.33	0.15339	1519.33	0.21042	1519.33	0.15967	1519.33	0.15809	1519.33	0.20462
1520.66	0.3129	1520.66	0.15799	1520.66	0.2148	1520.66	0.16302	1520.66	0.1621	1520.66	0.21127
1521.99	0.31835	1521.99	0.16285	1521.99	0.21962	1521.99	0.16674	1521.99	0.16607	1521.99	0.21849
1523.33	0.32449	1523.33	0.16793	1523.33	0.22495	1523.33	0.1709	1523.33	0.17051	1523.33	0.22645
1524.66	0.33096	1524.66	0.17311	1524.66	0.23077	1524.66	0.17548	1524.66	0.17529	1524.66	0.23476
1525.99	0.33763	1525.99	0.17867	1525.99	0.23714	1525.99	0.18054	1525.99	0.18051	1525.99	0.24385
1527.32	0.3448	1527.32	0.18504	1527.32	0.24407	1527.32	0.18613	1527.32	0.18691	1527.32	0.25399
1528.66	0.35292	1528.66	0.19254	1528.66	0.25174	1528.66	0.19236	1528.66	0.19397	1528.66	0.26499
1529.99	0.36195	1529.99	0.20079	1529.99	0.26013	1529.99	0.19919	1529.99	0.20077	1529.99	0.27661
1531.32	0.37174	1531.32	0.2096	1531.32	0.26932	1531.32	0.20672	1531.32	0.20779	1531.32	0.28936
1532.65	0.38213	1532.65	0.21888	1532.65	0.27933	1532.65	0.21502	1532.65	0.21554	1532.65	0.30366
1533.99	0.39313	1533.99	0.22889	1533.99	0.2903	1533.99	0.22423	1533.99	0.22427	1533.99	0.31938
1535.32	0.40479	1535.32	0.23975	1535.32	0.30213	1535.32	0.23428	1535.32	0.23353	1535.32	0.33571
1536.65	0.41708	1536.65	0.25169	1536.65	0.3149	1536.65	0.24531	1536.65	0.24385	1536.65	0.35303
1537.98	0.4303	1537.98	0.26467	1537.98	0.32862	1537.98	0.2574	1537.98	0.25543	1537.98	0.37189
1539.32	0.44518	1539.32	0.2789	1539.32	0.34347	1539.32	0.27072	1539.32	0.2681	1539.32	0.39234
1540.65	0.46126	1540.65	0.29426	1540.65	0.35931	1540.65	0.28515	1540.65	0.28188	1540.65	0.41393
1541.98	0.47805	1541.98	0.31071	1541.98	0.37625	1541.98	0.30085	1541.98	0.29645	1541.98	0.43702
1543.31	0.4958	1543.31	0.32795	1543.31	0.39431	1543.31	0.31787	1543.31	0.31152	1543.31	0.46188
1544.65	0.51497	1544.65	0.34624	1544.65	0.41359	1544.65	0.3364	1544.65	0.32908	1544.65	0.48808
1545.98	0.5351	1545.98	0.36586	1545.98	0.43376	1545.98	0.35621	1545.98	0.3492	1545.98	0.51476
1547.31	0.55624	1547.31	0.38718	1547.31	0.45498	1547.31	0.37745	1547.31	0.36992	1547.31	0.54235
1548.64	0.57816	1548.64	0.40989	1548.64	0.47728	1548.64	0.40011	1548.64	0.3911	1548.64	0.57105
1549.98	0.60102	1549.98	0.434	1549.98	0.50079	1549.98	0.42435	1549.98	0.4144	1549.98	0.60059
1551.31	0.62409	1551.31	0.45955	1551.31	0.52509	1551.31	0.44979	1551.31	0.43944	1551.31	0.63002
1552.64	0.64667	1552.64	0.48687	1552.64	0.55025	1552.64	0.47652	1552.64	0.46537	1552.64	0.65933
1553.98	0.66887	1553.98	0.51544	1553.98	0.57634	1553.98	0.50466	1553.98	0.49229	1553.98	0.68909
1555.31	0.69092	1555.31	0.54395	1555.31	0.60279	1555.31	0.53369	1555.31	0.52076	1555.31	0.71846
1556.64	0.71289	1556.64	0.57246	1556.64	0.62967	1556.64	0.56365	1556.64	0.5509	1556.64	0.74699
1557.97	0.73468	1557.97	0.60136	1557.97	0.65685	1557.97	0.59437	1557.97	0.5821	1557.97	0.77406
1559.31	0.75615	1559.31	0.63116	1559.31	0.68445	1559.31	0.62589	1559.31	0.61435	1559.31	0.79974
1560.64	0.77613	1560.64	0.66131	1560.64	0.71192	1560.64	0.65753	1560.64	0.64615	1560.64	0.82395
1561.97	0.79515	1561.97	0.69159	1561.97	0.73926	1561.97	0.68926	1561.97	0.67767	1561.97	0.84689
1563.3	0.81415	1563.3	0.72143	1563.3	0.76612	1563.3	0.72084	1563.3	0.70971	1563.3	0.86821
1564.64	0.83283	1564.64	0.75058	1564.64	0.79253	1564.64	0.75221	1564.64	0.74255	1564.64	0.88841
1565.97	0.85005	1565.97	0.77837	1565.97	0.81793	1565.97	0.78266	1565.97	0.77488	1565.97	0.90681
1567.3	0.86611	1567.3	0.80477	1567.3	0.84235	1567.3	0.8121	1567.3	0.80643	1567.3	0.9232
1568.63	0.88122	1568.63	0.82967	1568.63	0.86555	1568.63	0.84026	1568.63	0.83637	1568.63	0.9379
1569.97	0.89567	1569.97	0.8535	1569.97	0.88754	1569.97	0.86704	1569.97	0.86401	1569.97	0.95137
1571.3	0.90906	1571.3	0.87608	1571.3	0.90787	1571.3	0.89179	1571.3	0.88898	1571.3	0.96333
1572.63	0.92147	1572.63	0.89714	1572.63	0.92656	1572.63	0.91447	1572.63	0.91194	1572.63	0.97381
1573.96	0.9327	1573.96	0.91599	1573.96	0.94341	1573.96	0.93484	1573.96	0.93284	1573.96	0.98261
1575.3	0.9429	1575.3	0.93246	1575.3	0.95832	1575.3	0.95282	1575.3	0.95216	1575.3	0.98935
1576.63	0.95188	1576.63	0.94661	1576.63	0.97091	1576.63	0.96798	1576.63	0.9697	1576.63	0.99418
1577.96	0.95995	1577.96	0.95897	1577.96	0.98129	1577.96	0.98032	1577.96	0.98378	1577.96	0.99768
1579.29	0.96703	1579.29	0.96984	1579.29	0.98947	1579.29	0.98973	1579.29	0.99258	1579.29	0.9998
1580.63	0.9734	1580.63	0.97927	1580.63	0.9954	1580.63	0.9962	1580.63	0.99744	1580.63	1
1581.96	0.97937	1581.96	0.98703	1581.96	0.99889	1581.96	0.9996	1581.96	1	1581.96	0.99826
1583.29	0.98511	1583.29	0.99307	1583.29	1	1583.29	1	1583.29	0.99953	1583.29	0.99477
1584.62	0.9901	1584.62	0.9974	1584.62	0.99874	1584.62	0.99747	1584.62	0.99541	1584.62	0.9898
1585.96	0.99399	1585.96	0.9998	1585.96	0.99514	1585.96	0.99204	1585.96	0.9885	1585.96	0.98316
1587.29	0.99688	1587.29	1	1587.29	0.98941	1587.29	0.98392	1587.29	0.98002	1587.29	0.97485
1588.62	0.99891	1588.62	0.99815	1588.62	0.98163	1588.62	0.97323	1588.62	0.96946	1588.62	0.96475
1589.95	0.99989	1589.95	0.99473	1589.95	0.9719	1589.95	0.96017	1589.95	0.95548	1589.95	0.95288
1591.29	1	1591.29	0.98981	1591.29	0.96022	1591.29	0.94482	1591.29	0.93774	1591.29	0.93884
1592.62	0.99938	1592.62	0.98306	1592.62	0.94688	1592.62	0.92761	1592.62	0.91765	1592.62	0.92276
1593.95	0.99762	1593.95	0.97421	1593.95	0.93188	1593.95	0.9087	1593.95	0.89677	1593.95	0.90498
1595.28	0.99469	1595.28	0.96341	1595.28	0.91535	1595.28	0.88831	1595.28	0.87558	1595.28	0.88584
1596.62	0.99053	1596.62	0.95069	1596.62	0.89741	1596.62	0.86656	1596.62	0.85302	1596.62	0.86492
1597.95	0.98509	1597.95	0.93595	1597.95	0.87859	1597.95	0.84397	1597.95	0.82913	1597.95	0.8424
1599.28	0.97811	1599.28	0.91913	1599.28	0.85891	1599.28	0.82065	1599.28	0.80436	1599.28	0.81848
1600.61	0.96932	1600.61	0.90083	1600.61	0.8385	1600.61	0.7968	1600.61	0.77929	1600.61	0.79342
1601.95	0.95863	1601.95	0.8815	1601.95	0.81732	1601.95	0.77247	1601.95	0.75461	1601.95	0.76726
1603.28	0.94661	1603.28	0.86129	1603.28	0.79582	1603.28	0.7482	1603.28	0.73066	1603.28	0.74061
1604.61	0.93326	1604.61	0.83963	1604.61	0.77394	1604.61	0.72397	1604.61	0.70663	1604.61	0.71366
1605.94	0.91836	1605.94	0.81645	1605.94	0.75175	1605.94	0.69994	1605.94	0.68292	1605.94	0.68669
1607.28	0.9013	1607.28	0.79197	1607.28	0.72923	1607.28	0.67605	1607.28	0.65984	1607.28	0.66017
1608.61	0.88247	1608.61	0.7671	1608.61	0.70694	1608.61	0.65274	1608.61	0.63742	1608.61	0.63483
1609.94	0.86233	1609.94	0.74195	1609.94	0.68482	1609.94	0.62992	1609.94	0.61522	1609.94	0.61007
1611.28	0.84119	1611.28	0.7164	1611.28	0.66274	1611.28	0.60747	1611.28	0.59282	1611.28	0.58524
1612.61	0.81927	1612.61	0.69096	1612.61	0.64104	1612.61	0.58575	1612.61	0.57142	1612.61	0.56089
1613.94	0.79662	1613.94	0.6657	1613.94	0.6196	1613.94	0.56461	1613.94	0.55206	1613.94	0.53716
1615.27	0.77346	1615.27	0.64088	1615.27	0.59846	1615.27	0.54403	1615.27	0.53414	1615.27	0.51442
1616.61	0.7497	1616.61	0.61625	1616.61	0.57754	1616.61	0.52385	1616.61	0.51605	1616.61	0.49283
1617.94	0.72598	1617.94	0.59215	1617.94	0.55714	1617.94	0.50435	1617.94	0.49752	1617.94	0.47242
1619.27	0.70237	1619.27	0.56864	1619.27	0.53709	1619.27	0.48532	1619.27	0.47939	1619.27	0.45273
1620.6	0.6787	1620.6	0.54618	1620.6	0.51738	1620.6	0.46674	1620.6	0.46164	1620.6	0.43363
1621.94	0.65501	1621.94	0.52475	1621.94	0.49792	1621.94	0.44842	1621.94	0.44348	1621.94	0.41497
1623.27	0.63199	1623.27	0.50444	1623.27	0.479	1623.27	0.43061	1623.27	0.4259	1623.27	0.39713
1624.6	0.60916	1624.6	0.48485	1624.6	0.46045	1624.6	0.41312	1624.6	0.40957	1624.6	0.38039
1625.93	0.58638	1625.93	0.46582	1625.93	0.44231	1625.93	0.39593	1625.93	0.39376	1625.93	0.3645
1627.27	0.56408	1627.27	0.44716	1627.27	0.42444	1627.27	0.37889	1627.27	0.3776	1627.27	0.34872
1628.6	0.54309	1628.6	0.4291	1628.6	0.40715	1628.6	0.36224	1628.6	0.36139	1628.6	0.33328
1629.93	0.52319	1629.93	0.4115	1629.93	0.39027	1629.93	0.34585	1629.93	0.34509	1629.93	0.31837
1631.26	0.5039	1631.26	0.39445	1631.26	0.37375	1631.26	0.32973	1631.26	0.32866	1631.26	0.30401
1632.6	0.48484	1632.6	0.37791	1632.6	0.3574	1632.6	0.31378	1632.6	0.31228	1632.6	0.2901
1633.93	0.4667	1633.93	0.36206	1633.93	0.34156	1633.93	0.29826	1633.93	0.29617	1633.93	0.27664
1635.26	0.44957	1635.26	0.34653	1635.26	0.3262	1635.26	0.28308	1635.26	0.27998	1635.26	0.26327
1636.59	0.43322	1636.59	0.33101	1636.59	0.31136	1636.59	0.26827	1636.59	0.26422	1636.59	0.25006
1637.93	0.41738	1637.93	0.31534	1637.93	0.29689	1637.93	0.25377	1637.93	0.24928	1637.93	0.23715
1639.26	0.40241	1639.26	0.2999	1639.26	0.28303	1639.26	0.23984	1639.26	0.23496	1639.26	0.22481
1640.59	0.38811	1640.59	0.28485	1640.59	0.26965	1640.59	0.2264	1640.59	0.22108	1640.59	0.2127
1641.92	0.37434	1641.92	0.27039	1641.92	0.25674	1641.92	0.21349	1641.92	0.20814	1641.92	0.20083
1643.26	0.36078	1643.26	0.25645	1643.26	0.24416	1643.26	0.20107	1643.26	0.19565	1643.26	0.18933
1644.59	0.34723	1644.59	0.24316	1644.59	0.23211	1644.59	0.18934	1644.59	0.18377	1644.59	0.17833
1645.92	0.33352	1645.92	0.23023	1645.92	0.22053	1645.92	0.17823	1645.92	0.17249	1645.92	0.16779
1647.25	0.3199	1647.25	0.21752	1647.25	0.20949	1647.25	0.16776	1647.25	0.16129	1647.25	0.15786
1648.59	0.30651	1648.59	0.20496	1648.59	0.19893	1648.59	0.15786	1648.59	0.15058	1648.59	0.1486
1649.92	0.29375	1649.92	0.19299	1649.92	0.189	1649.92	0.14868	1649.92	0.1416	1649.92	0.14014
1651.25	0.28151	1651.25	0.18187	1651.25	0.17962	1651.25	0.14014	1651.25	0.13469	1651.25	0.13234
1652.58	0.26965	1652.58	0.17173	1652.58	0.17081	1652.58	0.13222	1652.58	0.1288	1652.58	0.12511
1653.92	0.25777	1653.92	0.16227	1653.92	0.1625	1653.92	0.12483	1653.92	0.12259	1653.92	0.11823
1655.25	0.24604	1655.25	0.15331	1655.25	0.15473	1655.25	0.11807	1655.25	0.11615	1655.25	0.11168
1656.58	0.23472	1656.58	0.14466	1656.58	0.14743	1656.58	0.11183	1656.58	0.11025	1656.58	0.10552
1657.91	0.22339	1657.91	0.13638	1657.91	0.14057	1657.91	0.10609	1657.91	0.1049	1657.91	0.09975
1659.25	0.21195	1659.25	0.12846	1659.25	0.13407	1659.25	0.10075	1659.25	0.09931	1659.25	0.0943
1660.58	0.20123	1660.58	0.12097	1660.58	0.12799	1660.58	0.09587	1660.58	0.09357	1660.58	0.08943
1661.91	0.19129	1661.91	0.11384	1661.91	0.1223	1661.91	0.09134	1661.91	0.08872	1661.91	0.08514
1663.25	0.1822	1663.25	0.1071	1663.25	0.11695	1663.25	0.08711	1663.25	0.08504	1663.25	0.08126
1664.58	0.17392	1664.58	0.10104	1664.58	0.11205	1664.58	0.08321	1664.58	0.08186	1664.58	0.07787
1665.91	0.166	1665.91	0.09562	1665.91	0.10756	1665.91	0.07955	1665.91	0.07869	1665.91	0.07484
1667.24	0.15841	1667.24	0.09064	1667.24	0.10336	1667.24	0.07611	1667.24	0.07579	1667.24	0.07172
1668.58	0.15111	1668.58	0.08588	1668.58	0.09935	1668.58	0.07283	1668.58	0.07331	1668.58	0.06854
1669.91	0.1445	1669.91	0.08143	1669.91	0.09552	1669.91	0.06975	1669.91	0.07056	1669.91	0.06573
1671.24	0.13858	1671.24	0.07732	1671.24	0.09188	1671.24	0.06682	1671.24	0.06725	1671.24	0.06331
1672.57	0.13283	1672.57	0.07365	1672.57	0.08845	1672.57	0.06403	1672.57	0.0641	1672.57	0.06112
1673.91	0.12719	1673.91	0.07043	1673.91	0.08515	1673.91	0.06134	1673.91	0.06087	1673.91	0.05885
1675.24	0.12203	1675.24	0.06756	1675.24	0.08205	1675.24	0.0588	1675.24	0.0573	1675.24	0.0567
1676.57	0.11745	1676.57	0.06476	1676.57	0.07918	1676.57	0.05637	1676.57	0.05401	1676.57	0.055
1677.9	0.1134	1677.9	0.06189	1677.9	0.07658	1677.9	0.05406	1677.9	0.05123	1677.9	0.0534
1679.24	0.10942	1679.24	0.05904	1679.24	0.07417	1679.24	0.05185	1679.24	0.04903	1679.24	0.05169
1680.57	0.10533	1680.57	0.05637	1680.57	0.07188	1680.57	0.04979	1680.57	0.04773	1680.57	0.05005
1681.9	0.10134	1681.9	0.05393	1681.9	0.06967	1681.9	0.04784	1681.9	0.04656	1681.9	0.04843
1683.23	0.09771	1683.23	0.05185	1683.23	0.06757	1683.23	0.04602	1683.23	0.04486	1683.23	0.047
1684.57	0.09474	1684.57	0.05012	1684.57	0.06555	1684.57	0.04432	1684.57	0.04275	1684.57	0.04583
1685.9	0.09225	1685.9	0.04884	1685.9	0.06361	1685.9	0.04276	1685.9	0.04058	1685.9	0.04483
1687.23	0.08969	1687.23	0.04786	1687.23	0.06177	1687.23	0.04133	1687.23	0.03902	1687.23	0.04381
1688.56	0.08706	1688.56	0.04688	1688.56	0.06008	1688.56	0.04003	1688.56	0.03751	1688.56	0.04235
1689.9	0.08465	1689.9	0.04565	1689.9	0.05851	1689.9	0.03885	1689.9	0.03545	1689.9	0.04081
1691.23	0.08232	1691.23	0.04427	1691.23	0.05708	1691.23	0.03781	1691.23	0.03411	1691.23	0.03995
1692.56	0.07989	1692.56	0.04309	1692.56	0.05579	1692.56	0.03689	1692.56	0.03404	1692.56	0.03956
1693.89	0.07773	1693.89	0.04225	1693.89	0.05464	1693.89	0.03608	1693.89	0.03464	1693.89	0.03909
1695.23	0.07591	1695.23	0.04152	1695.23	0.0536	1695.23	0.03537	1695.23	0.03483	1695.23	0.03843
1696.56	0.07399	1696.56	0.04064	1696.56	0.05264	1696.56	0.03477	1696.56	0.03375	1696.56	0.03756
1697.89	0.07175	1697.89	0.03949	1697.89	0.05171	1697.89	0.03427	1697.89	0.03231	1697.89	0.03651
1699.22	0.06954	1699.22	0.03802	1699.22	0.05079	1699.22	0.03384	1699.22	0.03162	1699.22	0.03558
1700.56	0.06759	1700.56	0.0363	1700.56	0.04993	1700.56	0.03349	1700.56	0.03114	1700.56	0.03475
1701.89	0.06562	1701.89	0.03447	1701.89	0.04917	1701.89	0.0332	1701.89	0.03026	1701.89	0.03379
1703.22	0.06333	1703.22	0.03269	1703.22	0.0485	1703.22	0.03297	1703.22	0.02979	1703.22	0.03287
1704.55	0.06112	1704.55	0.03123	1704.55	0.0479	1704.55	0.03278	1704.55	0.03006	1704.55	0.03215
1705.89	0.05961	1705.89	0.03019	1705.89	0.04738	1705.89	0.03264	1705.89	0.03022	1705.89	0.03155
1707.22	0.05864	1707.22	0.0295	1707.22	0.04696	1707.22	0.03253	1707.22	0.02999	1707.22	0.03122
1708.55	0.05765	1708.55	0.02882	1708.55	0.0466	1708.55	0.03244	1708.55	0.02966	1708.55	0.03091
1709.88	0.05656	1709.88	0.02791	1709.88	0.04621	1709.88	0.03237	1709.88	0.02962	1709.88	0.0301
1711.22	0.0555	1711.22	0.02676	1711.22	0.04579	1711.22	0.03231	1711.22	0.02971	1711.22	0.02912
1712.55	0.05438	1712.55	0.02558	1712.55	0.04533	1712.55	0.03225	1712.55	0.02936	1712.55	0.02841
1713.88	0.05314	1713.88	0.02451	1713.88	0.0449	1713.88	0.03219	1713.88	0.02858	1713.88	0.02775
1715.21	0.05195	1715.21	0.02361	1715.21	0.04454	1715.21	0.03213	1715.21	0.0279	1715.21	0.02697
1716.55	0.05084	1716.55	0.0228	1716.55	0.04418	1716.55	0.03206	1716.55	0.02763	1716.55	0.02644
1717.88	0.04965	1717.88	0.02206	1717.88	0.04382	1717.88	0.03198	1717.88	0.02765	1717.88	0.02618
1719.21	0.04834	1719.21	0.02128	1719.21	0.04347	1719.21	0.03188	1719.21	0.0276	1719.21	0.0259
1720.55	0.04761	1720.55	0.02035	1720.55	0.04314	1720.55	0.03177	1720.55	0.0274	1720.55	0.02565
1721.88	0.04762	1721.88	0.0194	1721.88	0.04281	1721.88	0.03165	1721.88	0.02764	1721.88	0.02544
1723.21	0.0475	1723.21	0.01866	1723.21	0.04248	1723.21	0.03151	1723.21	0.02801	1723.21	0.02516
1724.54	0.0471	1724.54	0.01824	1724.54	0.04217	1724.54	0.03137	1724.54	0.02755	1724.54	0.02456
1725.88	0.04649	1725.88	0.018	1725.88	0.04188	1725.88	0.0312	1725.88	0.02694	1725.88	0.02369
1727.21	0.04576	1727.21	0.01778	1727.21	0.04158	1727.21	0.03104	1727.21	0.02643	1727.21	0.02323
1728.54	0.04505	1728.54	0.01752	1728.54	0.04126	1728.54	0.03087	1728.54	0.02552	1728.54	0.02332
1729.87	0.0443	1729.87	0.01717	1729.87	0.04097	1729.87	0.0307	1729.87	0.02503	1729.87	0.02338
1731.21	0.04372	1731.21	0.01673	1731.21	0.04071	1731.21	0.03053	1731.21	0.025	1731.21	0.02324
1732.54	0.04339	1732.54	0.01624	1732.54	0.04048	1732.54	0.03037	1732.54	0.02444	1732.54	0.02305
1733.87	0.04317	1733.87	0.01581	1733.87	0.04029	1733.87	0.03021	1733.87	0.0234	1733.87	0.02296
1735.2	0.04296	1735.2	0.01554	1735.2	0.04012	1735.2	0.03008	1735.2	0.02275	1735.2	0.02281
1736.54	0.04257	1736.54	0.01543	1736.54	0.03994	1736.54	0.02995	1736.54	0.02265	1736.54	0.0225
1737.87	0.04202	1737.87	0.0152	1737.87	0.03977	1737.87	0.02984	1737.87	0.02266	1737.87	0.02259
1739.2	0.04119	1739.2	0.01461	1739.2	0.03957	1739.2	0.02975	1739.2	0.02269	1739.2	0.02303
1740.53	0.04008	1740.53	0.01377	1740.53	0.03935	1740.53	0.02966	1740.53	0.02277	1740.53	0.02298
1741.87	0.0393	1741.87	0.01297	1741.87	0.03916	1741.87	0.02959	1741.87	0.02269	1741.87	0.02246
1743.2	0.03879	1743.2	0.0122	1743.2	0.03897	1743.2	0.02952	1743.2	0.02226	1743.2	0.02206
1744.53	0.03816	1744.53	0.01175	1744.53	0.03877	1744.53	0.02946	1744.53	0.02177	1744.53	0.02178
1745.86	0.03738	1745.86	0.01163	1745.86	0.03859	1745.86	0.0294	1745.86	0.02167	1745.86	0.02168
1747.2	0.03649	1747.2	0.0118	1747.2	0.0384	1747.2	0.02934	1747.2	0.02169	1747.2	0.02169
1748.53	0.0356	1748.53	0.01212	1748.53	0.0382	1748.53	0.02927	1748.53	0.0217	1748.53	0.02134
1749.86	0.03511	1749.86	0.01239	1749.86	0.03803	1749.86	0.02919	1749.86	0.02197	1749.86	0.02071
1751.19	0.03498	1751.19	0.01234	1751.19	0.03792	1751.19	0.0291	1751.19	0.02222	1751.19	0.0205
1752.53	0.03497	1752.53	0.01192	1752.53	0.03784	1752.53	0.02899	1752.53	0.02225	1752.53	0.02066
1753.86	0.03506	1753.86	0.01141	1753.86	0.03777	1753.86	0.02886	1753.86	0.02202	1753.86	0.02068
1755.19	0.03496	1755.19	0.01105	1755.19	0.03769	1755.19	0.02872	1755.19	0.02165	1755.19	0.02048
1756.52	0.03471	1756.52	0.01108	1756.52	0.03761	1756.52	0.02855	1756.52	0.02172	1756.52	0.02017
1757.86	0.03439	1757.86	0.01131	1757.86	0.03751	1757.86	0.02837	1757.86	0.02177	1757.86	0.01998
1759.19	0.03408	1759.19	0.01161	1759.19	0.03743	1759.19	0.02817	1759.19	0.0212	1759.19	0.01997
1760.52	0.03395	1760.52	0.0117	1760.52	0.03736	1760.52	0.02795	1760.52	0.02053	1760.52	0.01995
1761.85	0.03391	1761.85	0.01153	1761.85	0.03729	1761.85	0.02771	1761.85	0.01998	1761.85	0.01991
1763.19	0.03379	1763.19	0.01107	1763.19	0.03721	1763.19	0.02746	1763.19	0.01935	1763.19	0.01992
1764.52	0.03367	1764.52	0.0106	1764.52	0.03711	1764.52	0.02721	1764.52	0.01905	1764.52	0.01989
1765.85	0.03371	1765.85	0.01028	1765.85	0.03699	1765.85	0.02693	1765.85	0.0191	1765.85	0.01984
1767.18	0.03358	1767.18	0.01012	1767.18	0.03681	1767.18	0.02665	1767.18	0.01945	1767.18	0.0198
1768.52	0.03275	1768.52	0.00999	1768.52	0.0366	1768.52	0.02636	1768.52	0.01975	1768.52	0.0197
1769.85	0.0317	1769.85	0.00973	1769.85	0.03639	1769.85	0.02606	1769.85	0.01974	1769.85	0.01945
1771.18	0.03113	1771.18	0.00947	1771.18	0.0362	1771.18	0.02576	1771.18	0.01961	1771.18	0.01921
1772.52	0.03085	1772.52	0.00919	1772.52	0.03604	1772.52	0.02544	1772.52	0.01941	1772.52	0.0192
1773.85	0.03064	1773.85	0.00903	1773.85	0.03587	1773.85	0.02512	1773.85	0.01931	1773.85	0.01925
1775.18	0.03037	1775.18	0.00908	1775.18	0.03569	1775.18	0.0248	1775.18	0.01939	1775.18	0.01919
1776.51	0.02993	1776.51	0.00937	1776.51	0.03552	1776.51	0.02447	1776.51	0.01941	1776.51	0.01895
1777.85	0.02954	1777.85	0.00981	1777.85	0.03537	1777.85	0.02414	1777.85	0.01902	1777.85	0.01856
1779.18	0.02933	1779.18	0.01014	1779.18	0.03526	1779.18	0.02382	1779.18	0.01849	1779.18	0.01835
1780.51	0.02913	1780.51	0.01014	1780.51	0.03519	1780.51	0.02349	1780.51	0.01814	1780.51	0.01854
1781.84	0.02881	1781.84	0.00981	1781.84	0.03515	1781.84	0.02317	1781.84	0.01755	1781.84	0.01858
1783.18	0.02851	1783.18	0.00943	1783.18	0.03511	1783.18	0.02286	1783.18	0.0166	1783.18	0.01812
1784.51	0.02826	1784.51	0.00925	1784.51	0.03505	1784.51	0.02256	1784.51	0.01597	1784.51	0.01773
1785.84	0.02803	1785.84	0.00921	1785.84	0.03495	1785.84	0.02228	1785.84	0.01599	1785.84	0.01773
1787.17	0.02784	1787.17	0.00911	1787.17	0.03483	1787.17	0.02201	1787.17	0.01636	1787.17	0.01763
1788.51	0.02758	1788.51	0.00889	1788.51	0.03474	1788.51	0.02175	1788.51	0.01658	1788.51	0.01718
1789.84	0.02717	1789.84	0.00855	1789.84	0.03466	1789.84	0.02152	1789.84	0.01649	1789.84	0.01667
1791.17	0.02679	1791.17	0.00803	1791.17	0.0346	1791.17	0.0213	1791.17	0.01617	1791.17	0.0162
1792.5	0.0265	1792.5	0.0074	1792.5	0.03452	1792.5	0.0211	1792.5	0.01588	1792.5	0.01592
1793.84	0.02599	1793.84	0.0071	1793.84	0.03442	1793.84	0.02092	1793.84	0.01582	1793.84	0.01589
1795.17	0.02517	1795.17	0.00703	1795.17	0.03435	1795.17	0.02075	1795.17	0.0161	1795.17	0.01591
1796.5	0.02449	1796.5	0.00699	1796.5	0.03433	1796.5	0.02058	1796.5	0.01658	1796.5	0.01591
1797.83	0.02406	1797.83	0.00683	1797.83	0.03433	1797.83	0.02042	1797.83	0.01683	1797.83	0.01594
1799.17	0.02361	1799.17	0.00648	1799.17	0.03435	1799.17	0.02026	1799.17	0.01696	1799.17	0.01597
1800.5	0.02313	1800.5	0.00606	1800.5	0.03438	1800.5	0.0201	1800.5	0.01675	1800.5	0.01568

## Sheet: Figure 4a
Figure 4a
Graph of conductivity variation in electrodes with different degrees of shrinkage.
Sample	Conductivity (S⸱m-1)
PC0%	0.086
PC20%	0.0926
PC40%	0.134
PC60%	0.18
PC80%	53.76

## Sheet: Figure 4b
Figure 4b
Linear isotherms of nitrogen adsorption and desorption for PC0% and PC80%.
PC80%				PC0%
Adsorption		Desorption		Adsorption		Desorption
Relative Pressure (P/P0)	Quantity Adsorbed (cm3/g STP)	Relative Pressure (P/P0)	Quantity Adsorbed (cm3/g STP)	Relative Pressure (P/P0)	Quantity Adsorbed (cm3/g STP)	Relative Pressure (P/P0)	Quantity Adsorbed (cm3/g STP)
0.01022	13.893	0.99536	119.51	0.01141	2.24113	0.98875	69.1454
0.04818	17.8182	0.9669	93.6056	0.0484	4.02991	0.96192	34.2668
0.07925	19.3612	0.93083	50.7085	0.09013	4.96769	0.92135	19.8644
0.11189	20.3754	0.8919	38.7939	0.11449	5.35332	0.87906	17.0899
0.15055	21.2171	0.85268	34.6694	0.1497	5.81584	0.84079	15.5252
0.1868	21.8093	0.81981	32.8074	0.18481	6.21389	0.80449	14.4042
0.22301	22.3069	0.77385	31.1379	0.21976	6.5789	0.7861	13.9234
0.25766	22.7299	0.73968	30.2375	0.25486	6.89952	0.75105	13.1314
0.29192	23.1163	0.71761	29.7474	0.29	7.1874	0.71599	12.4407
0.32629	23.4928	0.68193	29.0619	0.32494	7.50672	0.68087	11.8372
0.35951	23.8547	0.64657	28.4627	0.35974	7.83714	0.64576	11.2827
0.39442	24.2391	0.61135	27.9304	0.39466	8.18067	0.61071	10.7823
0.42944	24.6306	0.57629	27.4398	0.42965	8.5359	0.57571	10.316
0.46432	25.0386	0.54107	26.9794	0.46457	8.89884	0.54052	9.88784
0.49928	25.4655	0.506	26.5432	0.49953	9.27991	0.5056	9.47835
0.53421	25.9087	0.47158	26.0674	0.53453	9.6987	0.47054	9.08106
0.56914	26.3763	0.43527	25.6217	0.56948	10.1232	0.43542	8.71111
0.60398	26.8736	0.40094	25.2454	0.6044	10.5848	0.40045	8.36397
0.63896	27.4077	0.36597	24.8798	0.63938	11.0674	0.36545	8.02253
0.67369	27.9842	0.33077	24.5211	0.67425	11.5978	0.33028	7.73377
0.70838	28.6319	0.29576	24.1621	0.70922	12.1852	0.29541	7.41699
0.74292	29.3814	0.2607	23.7938	0.74417	12.8503	0.26025	7.08218
0.7775	30.2749	0.2258	23.3997	0.77908	13.6152	0.22521	6.74364
0.81152	31.4073	0.19086	22.9582	0.81385	14.5281	0.19026	6.37395
0.84506	32.936	0.15609	22.432	0.84869	15.6331	0.15513	5.9795
0.88421	35.8697	0.12139	21.7582	0.88328	17.0455	0.12019	5.53391
0.91574	40.5331	0.08709	20.8205	0.91746	19.08	0.08524	4.98204
0.95151	53.5568	0.05154	19.2358	0.94994	22.5795	0.0504	4.19213
0.98484	105.458			0.98512	55.1062
0.99536	119.51			0.98875	69.1454

## Sheet: Figure 4c
Figure 4c
Dynamic water vapor adsorption-desorption kinetics curves for PC0% and PC80%.
PC80%		PC0%
Time (min)	Adsorption Capacity (mg/g)	Time (min)	Adsorption Capacity (mg/g)	Time (min)	RH (%)
0.41667	0.97003	0.73333	0.73698	0.73333	5
1.96667	1.16403	2.28333	1.24122	2.28333	5
3.5	2.52207	3.91667	1.7584	3.91667	5
5.06667	3.81544	5.41667	2.12042	5.41667	5
6.65	5.04414	7	2.35315	7	5
8.3	5.72315	8.68333	2.49538	8.68333	5
9.78333	6.0465	10.1333	2.46952	10.1333	5
11.2833	6.0465	11.6333	2.62467	11.6333	5
12.85	6.40217	13.15	2.62467	13.15	5
14.5333	6.43451	14.8167	2.61174	14.8167	5
16.0167	6.56384	16.3167	2.68932	16.3167	5
17.4167	6.56384	17.7167	2.68932	17.7167	5
19.0667	6.56384	19.4	2.58588	19.4	5
20.65	6.07883	21.05	2.46952	21.05	5
22.2333	5.85249	22.6	2.34022	22.6	5
23.75	5.85249	24.1167	2.34022	24.1167	5
25.3833	5.85249	25.7167	2.31437	25.7167	5
26.9833	6.30517	27.2833	2.34022	27.2833	5
28.55	6.30517	28.8333	2.34022	28.8333	5
30.0167	6.66085	30.3333	2.65053	30.3333	5
31.7	6.62851	32.0333	2.75397	32.0333	5
33.3	6.53151	33.6667	2.75397	33.6667	5
34.9333	6.53151	35.2833	2.61174	35.2833	5
36.4833	6.88719	36.9	2.62467	36.9	5
38.1333	6.82252	38.5	2.58588	38.5	5
39.6833	6.82252	40.0167	2.45659	40.0167	5
41.3333	6.82252	41.6833	2.61174	41.6833	5
42.9167	6.56384	43.3167	2.57295	43.3167	5
44.5333	6.27284	44.8333	2.67639	44.8333	5
46.0167	6.30517	46.35	2.66346	46.35	5
47.6333	6.20817	47.95	2.66346	47.95	5
49.2333	6.1435	49.5667	2.65053	49.5667	5
50.7167	6.1435	51.1333	2.5471	51.1333	5
52.5167	6.40217	52.8333	2.5471	52.8333	5
54.25	6.40217	54.65	2.57295	54.65	5
55.8667	6.11117	56.2167	2.46952	56.2167	5
57.45	6.40217	57.8	2.61174	57.8	5
58.9833	5.72315	59.35	2.24972	59.35	5
60.6167	6.79018	60.9333	2.79275	60.9333	5
62.4667	7.76021	62.8	4.6158	62.8	20
63.9667	12.9014	64.2667	7.02067	64.2667	20
65.5167	15.3588	65.85	7.65422	65.85	20
67.0833	16.9108	67.4667	7.89987	67.4667	20
68.75	17.7838	69.1	8.02917	69.1	20
70.2667	18.1718	70.5667	8.28776	70.5667	20
71.75	18.5598	72.1167	8.28776	72.1167	20
73.35	18.5598	73.7333	8.28776	73.7333	20
74.9167	18.6892	75.2833	8.41705	75.2833	20
76.55	18.6245	76.9	8.50756	76.9	20
78.0333	18.6245	78.3333	8.50756	78.3333	20
79.5833	18.8508	79.9	8.50756	79.9	20
81.25	18.8508	81.6167	8.53342	81.6167	20
82.8333	19.1419	83.15	8.55927	83.15	20
84.45	19.4005	84.7833	8.55927	84.7833	20
86.0333	19.4329	86.3333	8.53342	86.3333	20
87.6	19.4329	87.9333	8.55927	87.9333	20
89.1333	19.4329	89.4333	8.58513	89.4333	20
90.6667	19.4329	91.0333	8.66271	91.0333	20
92.1667	19.4329	92.5	8.64978	92.5	20
93.7	19.1095	94.05	8.64978	94.05	20
95.2667	19.0449	95.6833	8.50756	95.6833	20
96.9	19.3359	97.2167	8.52049	97.2167	20
98.5167	19.3359	98.8	8.52049	98.8	20
99.9667	19.4329	100.283	8.66271	100.283	20
101.517	19.4329	101.9	8.68857	101.9	20
103.2	19.4975	103.55	8.72736	103.55	20
104.783	19.5299	105.117	8.83079	105.117	20
106.35	19.5299	106.717	8.81786	106.717	20
107.967	19.1095	108.3	8.66271	108.3	20
109.517	19.4975	109.85	8.81786	109.85	20
111.033	19.4975	111.383	8.90837	111.383	20
112.6	19.7885	112.933	8.76615	112.933	20
114.05	19.4329	114.383	8.77908	114.383	20
115.667	19.4329	116	8.77908	116	20
117.25	19.1095	117.6	8.68857	117.6	20
118.667	19.2065	119.067	8.55927	119.067	20
120.233	19.1095	120.5	8.55927	120.5	20
121.6	19.6915	122	8.14553	122	20
123.233	19.4005	123.617	8.53342	123.617	20
125.117	21.6316	125.417	10.4728	125.417	35
126.633	26.0937	126.933	13.1104	126.933	35
128.017	28.8744	128.333	14.1836	128.333	35
129.567	31.2995	129.933	15.1145	129.933	35
131.133	32.8839	131.55	15.7351	131.55	35
132.783	33.8216	133.067	16.1101	133.067	35
134.233	34.3713	134.633	16.4074	134.633	35
135.933	34.9856	136.333	16.5367	136.333	35
137.733	35.988	138.067	16.8212	138.067	35
139.4	36.6993	139.75	17.0022	139.75	35
140.933	37.1197	141.25	17.0539	141.25	35
142.35	37.055	142.7	17.0668	142.7	35
144.033	37.3137	144.333	17.1185	144.333	35
145.6	37.2813	145.917	17.1185	145.917	35
147.217	37.2167	147.567	17.1056	147.567	35
148.783	37.2813	149.183	17.1315	149.183	35
150.333	37.8957	150.65	17.1961	150.65	35
151.9	37.928	152.2	17.2996	152.2	35
153.383	38.2514	153.683	17.2737	153.683	35
154.817	38.2837	155.133	17.3901	155.133	35
156.333	37.9927	156.667	17.4289	156.667	35
157.8	37.9927	158.183	17.3254	158.183	35
159.35	37.9604	159.65	17.3254	159.65	35
160.717	37.9927	161.05	17.4159	161.05	35
162.317	37.928	162.75	17.4289	162.75	35
164.067	38.1867	164.4	17.403	164.4	35
165.7	38.1867	166.017	17.403	166.017	35
167.167	38.5424	167.533	17.2996	167.533	35
168.733	38.3484	169.1	17.1961	169.1	35
170.433	38.3484	170.8	17.0927	170.8	35
172.133	38.316	172.467	17.0927	172.467	35
173.633	38.2837	174.033	17.0539	174.033	35
175.25	38.2837	175.65	17.1703	175.65	35
176.85	38.2514	177.15	17.2608	177.15	35
178.317	38.607	178.667	17.403	178.667	35
179.967	38.2837	180.35	17.4418	180.35	35
181.5	38.3484	181.883	17.4935	181.883	35
183.067	38.2837	183.433	17.4289	183.433	35
184.617	38.5424	184.933	17.4935	184.933	35
186.15	38.5424	186.45	17.4676	186.45	35
187.7	38.7041	188.1	17.7262	188.1	35
189.35	38.898	189.65	17.3771	189.65	35
191.033	39.6741	191.383	20.1699	191.383	50
192.583	46.6583	192.917	23.2342	192.917	50
194.067	50.506	194.35	25.8459	194.35	50
195.583	53.7394	195.933	27.9275	195.933	50
197.183	56.3909	197.533	29.5825	197.533	50
198.767	58.3956	199.117	30.8755	199.117	50
200.2	60.368	200.483	32.1813	200.483	50
201.767	61.9847	202.133	32.9959	202.133	50
203.383	63.2457	203.683	33.6682	203.683	50
204.883	64.5067	205.217	34.0302	205.217	50
206.483	65.6384	206.85	34.5474	206.85	50
208	66.6408	208.3	34.9094	208.3	50
209.567	67.3198	209.867	35.3232	209.867	50
211.167	68.0312	211.483	35.7886	211.483	50
212.817	68.9689	213.117	36.1894	213.117	50
214.233	69.5832	214.583	36.448	214.583	50
215.717	69.8419	216.067	36.448	216.067	50
217.167	69.9389	217.5	36.4739	217.5	50
218.683	69.9389	219	36.6161	219	50
220.2	69.8419	220.533	36.7195	220.533	50
221.85	70.1006	222.183	36.7195	222.183	50
223.383	70.5209	223.733	36.7195	223.733	50
225.017	70.9089	225.333	36.9652	225.333	50
226.55	70.8766	226.9	36.9523	226.9	50
228.033	70.8766	228.483	37.0816	228.483	50
229.783	70.9089	230.1	37.2109	230.1	50
231.267	71.2646	231.567	37.2497	231.567	50
232.767	71.2323	233.083	37.2367	233.083	50
234.117	71.5233	234.45	37.2884	234.45	50
235.767	71.9113	236.133	37.4177	236.133	50
237.217	71.9113	237.533	37.3014	237.533	50
238.617	71.9436	238.917	37.3014	238.917	50
240.083	71.9436	240.417	37.4177	240.417	50
241.717	71.9759	242.083	37.379	242.083	50
243.3	71.9113	243.617	37.3919	243.617	50
244.867	71.9113	245.183	37.5082	245.183	50
246.417	71.8789	246.783	37.5212	246.783	50
247.933	71.9113	248.233	37.5341	248.233	50
249.4	72.1053	249.75	37.6117	249.75	50
250.967	72.4286	251.3	37.6117	251.3	50
252.483	72.7843	252.817	37.6375	252.817	50
253.967	72.8813	254.317	37.7668	254.317	50
255.467	72.752	255.817	37.8703	255.817	50
257.133	72.4933	257.533	37.8703	257.533	50
258.683	72.3963	259.033	37.9478	259.033	50
260.083	72.0406	260.433	37.922	260.433	50
261.6	72.0406	261.917	37.922	261.917	50
263.15	71.7819	263.517	37.8961	263.517	50
264.8	72.558	265.133	37.9737	265.133	50
266.483	74.983	266.817	40.4174	266.817	65
268.067	80.4152	268.417	44.9168	268.417	65
269.6	85.0713	269.917	48.0974	269.917	65
271.2	88.9514	271.517	50.929	271.517	65
272.683	92.5405	273.05	53.5149	273.05	65
274.267	95.1596	274.583	55.4543	274.583	65
275.8	97.8433	276.15	57.3161	276.15	65
277.483	99.4277	277.867	58.5832	277.867	65
279.017	101.271	279.4	59.721	279.4	65
280.633	102.208	280.967	60.3287	280.967	65
282.117	103.534	282.4	61.1303	282.4	65
283.583	104.278	283.9	61.7638	283.9	65
285.233	105.183	285.55	62.4362	285.55	65
286.75	105.507	287.05	62.8111	287.05	65
288.317	105.992	288.75	63.0697	288.75	65
290	106.412	290.333	63.3541	290.333	65
291.45	107.123	291.783	63.5352	291.783	65
293.15	107.576	293.5	63.6515	293.5	65
294.7	107.932	295.05	63.7679	295.05	65
296.283	107.932	296.65	63.923	296.65	65
297.933	107.867	298.283	64.0135	298.283	65
299.433	107.802	299.8	64.0394	299.8	65
301.067	107.867	301.4	64.1687	301.4	65
302.633	107.867	302.933	64.2851	302.933	65
304.233	108.481	304.533	64.3756	304.533	65
305.7	108.869	306.017	64.3756	306.017	65
307.3	109.063	307.617	64.3756	307.617	65
308.783	109.354	309.133	64.3756	309.133	65
310.35	109.063	310.667	64.4919	310.667	65
311.9	109.063	312.233	64.6342	312.233	65
313.417	109.063	313.75	64.8152	313.75	65
314.967	109.063	315.367	64.8152	315.367	65
316.6	109.128	316.967	64.6471	316.967	65
318.117	109.225	318.5	64.5695	318.5	65
319.667	109.225	319.967	64.5178	319.967	65
321.15	109.484	321.517	64.5178	321.517	65
322.633	109.484	322.933	64.6859	322.933	65
324.1	109.484	324.433	64.8152	324.433	65
325.833	109.71	326.183	64.9703	326.183	65
327.417	109.742	327.783	65.0608	327.783	65
328.917	109.742	329.25	65.0608	329.25	65
330.55	109.742	330.883	64.9315	330.883	65
332.083	109.839	332.45	65.035	332.45	65
333.667	109.839	334.033	64.8669	334.033	65
335.267	109.516	335.633	64.8669	335.633	65
336.717	109.419	337.05	64.8281	337.05	65
338.367	109.322	338.8	64.8281	338.8	65
340.067	109.063	340.383	64.5824	340.383	65
341.6	108.449	341.95	64.3497	341.95	65
343.083	108.934	343.4	64.3497	343.4	65
344.8	110.486	345.233	67.4916	345.233	80
346.45	116.597	346.767	71.448	346.767	80
347.967	121.706	348.317	74.2536	348.317	80
349.517	125.133	349.933	76.5551	349.933	80
351.083	127.429	351.4	78.2488	351.4	80
352.6	128.722	352.95	79.2832	352.95	80
354.1	130.404	354.433	80.2012	354.433	80
355.533	131.471	355.85	80.9899	355.85	80
357.05	132.376	357.417	81.6363	357.417	80
358.583	132.732	358.9	81.9079	358.9	80
360.017	132.926	360.333	82.0501	360.333	80
361.517	133.023	361.817	82.1794	361.817	80
363.05	133.346	363.367	82.5414	363.367	80
364.55	133.573	364.95	82.7353	364.95	80
366.067	133.799	366.383	82.9681	366.383	80
367.5	133.864	367.817	83.0327	367.817	80
369.05	133.831	369.383	83.0198	369.383	80
370.55	133.799	370.933	83.0198	370.933	80
372.15	133.799	372.467	83.0327	372.467	80
373.633	133.799	373.983	82.9939	373.983	80
375.133	133.831	375.45	82.9939	375.45	80
376.6	134.122	376.9	83.0069	376.9	80
377.983	134.446	378.283	83.1103	378.283	80
379.45	134.769	379.767	83.2137	379.767	80
381.033	134.866	381.367	83.343	381.367	80
382.567	134.898	382.867	83.343	382.867	80
384.05	134.898	384.45	83.3301	384.45	80
385.717	134.898	386.05	83.3301	386.05	80
387.2	134.898	387.583	83.4982	387.583	80
388.95	134.963	389.283	83.343	389.283	80
390.533	135.351	390.867	83.4982	390.867	80
391.983	135.416	392.333	83.6533	392.333	80
393.617	135.739	393.967	83.8344	393.967	80
395.2	135.448	395.517	83.6792	395.517	80
396.683	135.48	396.983	83.8344	396.983	80
398.167	135.092	398.55	83.8344	398.55	80
399.767	135.351	400.1	83.6663	400.1	80
401.417	135.028	401.8	83.5111	401.8	80
402.983	135.028	403.3	83.5111	403.3	80
404.517	134.898	404.85	83.3689	404.85	80
405.983	134.866	406.333	83.343	406.333	80
407.517	134.866	407.833	83.343	407.833	80
408.933	134.607	409.283	83.343	409.283	80
410.383	134.64	410.65	83.3818	410.65	80
411.767	134.058	412.067	83.356	412.067	80
413.2	134.931	413.533	83.7826	413.533	80
414.9	135.707	415.2	85.9936	415.2	95
416.333	143.758	416.633	90.1051	416.633	95
417.9	148.382	418.233	93.3504	418.233	95
419.433	152.553	419.75	96.1432	419.75	95
420.95	156.853	421.283	98.8583	421.283	95
422.5	160.216	422.8	100.94	422.8	95
423.917	163.126	424.267	103.047	424.267	95
425.367	165.422	425.683	104.78	425.683	95
426.933	167.912	427.367	106.332	427.367	95
428.483	170.466	428.833	107.624	428.833	95
430.05	173.053	430.333	108.723	430.333	95
431.45	175.284	431.8	109.874	431.8	95
433.017	176.997	433.367	110.909	433.367	95
434.533	178.582	434.883	111.839	434.883	95
436.233	180.263	436.517	112.913	436.517	95
437.617	182.43	437.933	113.96	437.933	95
439.267	183.723	439.567	114.736	439.567	95
440.717	184.37	441.05	115.227	441.05	95
442.25	185.34	442.55	115.692	442.55	95
443.717	186.374	444.033	116.093	444.033	95
445.167	188.056	445.583	116.74	445.583	95
446.717	189.058	447.017	117.153	447.017	95
448.267	190.578	448.6	117.903	448.6	95
449.733	191.451	450.05	118.408	450.05	95
451.183	192.712	451.517	118.899	451.517	95
452.65	193.359	452.983	119.3	452.983	95
454.083	194.717	454.45	119.701	454.45	95
455.6	195.46	455.917	120.14	455.917	95
457.117	196.43	457.45	120.412	457.45	95
458.7	197.012	459.083	120.644	459.083	95
460.267	197.885	460.6	120.851	460.6	95
461.85	198.597	462.167	121.11	462.167	95
463.267	199.179	463.55	121.498	463.55	95
464.733	199.534	465.1	121.911	465.1	95
466.35	200.504	466.667	122.286	466.667	95
467.833	201.571	468.15	122.455	468.15	95
469.283	202.606	469.617	122.687	469.617	95
470.867	203.188	471.2	122.817	471.2	95
472.5	203.544	472.85	122.946	472.85	95
474.05	204.191	474.4	123.101	474.4	95
475.65	204.611	475.967	123.385	475.967	95
477	205.258	477.283	123.76	477.283	95
478.483	205.807	478.883	124.019	478.883	95
480.2	206.486	480.5	124.135	480.5	95
481.7	206.874	482.017	124.278	482.017	95
483.183	206.907	483.533	124.278	483.533	95
484.717	207.198	485.067	124.407	485.067	95
486.25	207.877	486.583	124.536	486.583	95
487.767	208.459	488.083	124.575	488.083	95
489.25	208.75	489.633	124.678	489.633	95
490.783	208.976	491.133	124.769	491.133	95
492.333	209.202	492.633	124.859	492.633	95
493.983	209.817	494.317	124.872	494.317	95
495.533	210.14	495.867	124.859	495.867	95
497.083	210.14	497.367	124.872	497.367	95
498.5	210.528	498.833	125.002	498.833	95
500.1	210.625	500.467	125.027	500.467	95
501.75	210.851	502.083	125.17	502.083	95
503.283	211.466	503.55	125.299	503.55	95
504.617	212.145	504.933	125.441	504.933	95
506.3	212.662	506.65	125.687	506.65	95
507.9	212.727	508.2	125.829	508.2	95
509.4	213.05	509.733	125.945	509.733	95
510.933	213.535	511.233	126.062	511.233	95
512.417	214.085	512.783	126.062	512.783	95
514.017	214.376	514.333	126.049	514.333	95
515.6	214.44	515.9	126.062	515.9	95
517.083	214.505	517.417	126.075	517.417	95
518.7	214.473	519.1	126.062	519.1	95
520.383	214.57	520.733	126.088	520.733	95
522.017	214.925	522.333	126.114	522.333	95
523.45	215.313	523.8	126.126	523.8	95
524.883	215.346	525.217	126.23	525.217	95
526.55	215.572	526.917	126.32	526.917	95
528.133	215.831	528.483	126.424	528.483	95
529.567	216.057	529.9	126.437	529.9	95
531.067	216.316	531.35	126.411	531.35	95
532.6	216.413	533.05	126.411	533.05	95
534.317	216.801	534.7	126.605	534.7	95
535.717	216.898	536.083	126.618	536.083	95
537.217	217.157	537.617	126.605	537.617	95
538.883	217.415	539.233	126.514	539.233	95
540.433	217.189	540.767	126.333	540.767	95
542.033	217.189	542.383	126.282	542.383	95
543.617	217.415	543.917	126.282	543.917	95
545.167	217.706	545.533	126.501	545.533	95
546.817	217.997	547.133	126.566	547.133	95
548.417	217.997	548.767	126.553	548.767	95
549.95	217.706	550.267	126.605	550.267	95
551.333	218.062	551.717	126.605	551.717	95
552.9	217.706	553.2	126.631	553.2	95
554.283	217.706	554.633	126.747	554.633	95
555.817	217.739	556.133	126.863	556.133	95
557.333	218.094	557.667	126.863	557.667	95
558.933	218.03	559.25	126.838	559.25	95
560.433	218.353	560.767	126.747	560.767	95
561.967	218.353	562.317	126.747	562.317	95
563.45	218.385	563.767	126.605	563.767	95
565.15	218.709	565.5	126.734	565.5	95
566.767	218.967	567.133	126.708	567.133	95
568.5	219.258	568.817	126.682	568.817	95
569.95	219.226	570.267	126.566	570.267	95
571.417	219.258	571.817	126.657	571.817	95
573.083	219.258	573.417	126.657	573.417	95
574.65	219.258	575.033	126.695	575.033	95
576.283	219.323	576.617	126.825	576.617	95
577.85	219.291	578.183	126.851	578.183	95
579.45	219.42	579.75	126.851	579.75	95
580.917	219.42	581.2	126.851	581.2	95
582.417	219.711	582.817	126.941	582.817	95
583.933	220.002	584.25	127.07	584.25	95
585.383	220.487	585.783	127.2	585.783	95
586.967	220.584	587.283	127.2	587.283	95
588.4	220.584	588.733	127.2	588.733	95
589.883	220.325	590.183	127.109	590.183	95
591.283	220.616	591.583	126.954	591.583	95
592.8	220.422	593.117	126.851	593.117	95
594.367	220.681	594.75	126.863	594.75	95
595.95	220.972	596.3	126.863	596.3	95
597.383	221.198	597.683	127.006	597.683	95
598.95	221.004	599.333	127.122	599.333	95
600.517	221.198	600.833	127.225	600.833	95
602.1	220.94	602.45	127.225	602.45	95
603.617	220.907	603.983	127.238	603.983	95
605.167	220.907	605.517	127.225	605.517	95
606.833	220.907	607.25	127.213	607.25	95
608.483	220.94	608.833	127.213	608.833	95
610.05	221.231	610.4	127.213	610.4	95
611.517	221.263	611.95	127.213	611.95	95
613.2	221.166	613.517	127.135	613.517	95
614.75	221.263	615.083	127.019	615.083	95
616.2	221.231	616.533	127.006	616.533	95
617.683	221.198	618.083	126.967	618.083	95
619.317	221.198	619.7	126.967	619.7	95
620.933	221.198	621.267	126.954	621.267	95
622.5	221.263	622.833	127.096	622.833	95
624.067	221.619	624.417	127.083	624.417	95
625.683	221.974	625.983	127.225	625.983	95
627.15	222.265	627.55	127.238	627.55	95
628.75	222.298	629.033	127.277	629.033	95
630.217	222.298	630.483	127.238	630.483	95
631.8	222.233	632.117	127.238	632.117	95
633.3	221.813	633.65	127.225	633.65	95
634.85	221.813	635.183	127.213	635.183	95
636.567	221.78	636.883	127.213	636.883	95
638.167	222.201	638.533	127.238	638.533	95
639.8	222.168	640.133	127.238	640.133	95
641.45	222.265	641.767	127.238	641.767	95
643	222.265	643.317	127.251	643.317	95
644.717	222.362	645.067	127.251	645.067	95
646.217	222.33	646.6	127.342	646.6	95
647.867	222.33	648.217	127.368	648.217	95
649.367	222.039	649.683	127.368	649.683	95
650.833	221.586	651.167	127.329	651.167	95
652.483	221.586	652.783	127.225	652.783	95
654.05	221.651	654.4	127.225	654.4	95
655.7	222.007	656.017	127.213	656.017	95
657.1	222.298	657.467	127.213	657.467	95
658.767	222.298	659.05	127.213	659.05	95
660.233	222.298	660.567	127.316	660.567	95
661.75	222.201	662.05	127.2	662.05	95
663.233	222.168	663.567	127.213	663.567	95
664.767	222.298	665.083	127.342	665.083	95
666.267	222.395	666.583	127.484	666.583	95
667.85	222.556	668.167	127.471	668.167	95
669.367	222.783	669.75	127.471	669.75	95
670.967	223.009	671.283	127.575	671.283	95
672.517	222.815	672.9	127.588	672.9	95
674.117	222.815	674.417	127.588	674.417	95
675.533	222.912	675.967	127.51	675.967	95
677.283	223.041	677.6	127.51	677.6	95
678.883	222.944	679.283	127.523	679.283	95
680.45	223.171	680.783	127.394	680.783	95
681.95	223.171	682.25	127.264	682.25	95
683.333	223.106	683.6	127.342	683.6	95
684.767	222.75	685.067	127.316	685.067	95
686.45	222.589	686.8	127.225	686.8	95
688	222.33	688.3	127.264	688.3	95
689.583	222.33	689.95	127.251	689.95	95
691.25	222.298	691.55	127.251	691.55	95
692.783	222.362	693.117	127.251	693.117	95
694.367	222.589	694.7	127.225	694.7	95
695.817	222.556	696.15	127.2	696.15	95
697.333	222.847	697.667	127.329	697.667	95
698.85	223.074	699.183	127.225	699.183	95
700.417	222.783	700.717	127.251	700.717	95
701.883	222.492	702.217	127.225	702.217	95
703.367	222.847	703.683	127.251	703.683	95
704.85	222.783	705.217	127.213	705.217	95
706.35	222.847	706.683	127.2	706.683	95
707.817	222.847	708.15	127.2	708.15	95
709.3	223.235	709.6	127.225	709.6	95
710.9	222.847	711.3	127.329	711.3	95
712.5	222.912	712.85	127.445	712.85	95
714.067	222.589	714.383	127.445	714.383	95
715.617	222.88	715.933	127.562	715.933	95
717.133	222.88	717.483	127.432	717.483	95
718.667	223.235	719	127.445	719	95
720.317	223.235	720.633	127.419	720.633	95
721.817	223.268	722.15	127.458	722.15	95
723.217	223.3	723.5	127.381	723.5	95
724.8	223.268	725.133	127.471	725.133	95
726.433	223.203	726.75	127.471	726.75	95
727.867	223.203	728.2	127.497	728.2	95
729.283	223.171	729.6	127.575	729.6	95
730.9	223.106	731.183	127.575	731.183	95
732.383	223.397	732.683	127.626	732.683	95
733.867	223.332	734.267	127.471	734.267	95
735.383	222.783	735.7	127.484	735.7	95
736.867	222.815	737.183	127.368	737.183	95
738.483	222.847	738.883	127.368	738.883	95
740.067	222.524	740.417	127.238	740.417	95
741.55	222.621	741.867	127.355	741.867	95
743	222.912	743.317	127.355	743.317	95
744.483	223.106	744.783	127.471	744.783	95
746.017	222.815	746.383	127.471	746.383	95
747.533	223.106	747.867	127.458	747.867	95
749.017	223.106	749.333	127.458	749.333	95
750.5	222.912	750.85	127.381	750.85	95
752.067	223.009	752.4	127.238	752.4	95
753.65	223.559	753.983	127.394	753.983	95
755.133	223.462	755.433	127.536	755.433	95
756.517	223.106	756.867	127.497	756.867	95
758.1	223.526	758.533	127.588	758.533	95
759.8	223.462	760.167	127.588	760.167	95
761.367	223.106	761.7	127.458	761.7	95
762.833	223.106	763.15	127.342	763.15	95
764.417	223.397	764.717	127.329	764.717	95
765.917	223.171	766.25	127.329	766.25	95
767.55	223.203	767.883	127.342	767.883	95
769.017	223.3	769.383	127.471	769.383	95
770.633	223.203	770.983	127.264	770.983	95
772.967	221.166	772.55	127.613	772.55	95
774.517	210.496	774.317	123.657	774.317	80
776.05	203.447	775.817	117.878	775.817	80
777.633	196.98	777.467	113.598	777.467	80
779.033	190.157	778.967	109.693	778.967	80
780.717	184.046	780.433	106.189	780.433	80
782.333	178.194	782.05	102.983	782.05	80
783.817	173.408	783.617	100.281	783.617	80
785.333	168.785	785.167	98.0955	785.167	80
786.867	165.034	786.683	96.1561	786.683	80
788.433	161.477	788.217	94.6563	788.217	80
789.933	158.664	789.767	93.3892	789.767	80
791.4	155.398	791.217	92.4841	791.217	80
793.017	152.876	792.767	91.6696	792.767	80
794.583	150.871	794.367	91.0231	794.367	80
796.233	149.222	795.95	90.5189	795.95	80
797.683	147.218	797.533	90.118	797.533	80
799.333	145.633	799.017	89.7043	799.017	80
800.867	144.631	800.7	89.4199	800.7	80
802.517	144.566	802.217	89.1613	802.217	80
803.95	143.887	803.817	89.0578	803.817	80
805.35	143.176	805.283	88.9285	805.283	80
807.017	142.174	806.7	88.67	806.7	80
808.7	141.85	808.467	88.4889	808.467	80
810.167	141.494	810	88.3726	810	80
811.617	141.3	811.467	88.3726	811.467	80
813.117	141.3	812.917	88.295	812.917	80
814.7	141.042	814.483	88.3338	814.483	80
816.183	140.945	816.05	88.3338	816.05	80
817.783	140.46	817.517	88.3079	817.517	80
819.317	140.395	819.083	88.1657	819.083	80
820.95	140.395	820.683	88.1269	820.683	80
822.617	140.169	822.433	88.0364	822.433	80
824.133	139.845	824.017	87.9588	824.017	80
825.667	140.169	825.517	87.8166	825.517	80
827.25	140.201	826.967	87.7908	826.967	80
828.733	139.91	828.567	87.8942	828.567	80
830.35	139.781	830.067	87.8942	830.067	80
831.9	139.748	831.683	87.9459	831.683	80
833.433	139.748	833.25	87.9459	833.25	80
835.017	139.748	834.8	87.8813	834.8	80
836.7	139.716	836.417	87.739	836.417	80
838.233	139.684	838.067	87.6615	838.067	80
839.817	139.781	839.567	87.6227	839.567	80
841.417	139.781	841.2	87.6356	841.2	80
842.983	139.684	842.733	87.6356	842.733	80
844.433	139.393	844.3	87.6356	844.3	80
845.983	139.199	845.767	87.6227	845.767	80
847.517	139.263	847.25	87.5063	847.25	80
849.083	138.843	848.883	87.5451	848.883	80
850.683	138.843	850.483	87.3899	850.483	80
852.167	139.231	852.05	87.4029	852.05	80
853.7	139.619	853.483	87.4029	853.483	80
855.4	139.231	855.05	87.4546	855.05	80
857.033	140.072	856.767	87.3382	856.767	80
858.683	138.908	858.367	87.3899	858.367	80
860.367	136.677	860.017	87.3124	860.017	80
862.067	130.954	861.733	84.5196	861.733	65
863.6	128.011	863.467	81.4553	863.467	65
865.117	125.748	864.967	79.2185	864.967	65
866.567	124.196	866.467	77.5377	866.467	65
868.117	123.258	867.867	76.6197	867.867	65
869.683	122.644	869.567	76.1543	869.567	65
871.25	122.353	871.05	75.7793	871.05	65
872.717	122.288	872.583	75.3785	872.583	65
874.217	122.288	874	75.3268	874	65
875.8	122.288	875.567	75.1716	875.567	65
877.317	122.062	877.117	74.9389	877.117	65
878.917	121.997	878.617	74.745	878.617	65
880.3	121.803	880.233	74.8484	880.233	65
881.917	121.512	881.667	74.7191	881.667	65
883.6	121.415	883.267	74.732	883.267	65
885.167	121.35	884.933	74.5898	884.933	65
886.7	120.93	886.5	74.5898	886.5	65
888.283	120.93	888.067	74.4476	888.067	65
889.683	120.93	889.567	74.4476	889.567	65
891.183	120.995	891.033	74.4476	891.033	65
892.75	121.35	892.567	74.4605	892.567	65
894.217	121.35	894.083	74.4605	894.083	65
895.85	121.092	895.617	74.4347	895.617	65
897.35	120.833	897.167	74.4347	897.167	65
899	120.833	898.667	74.3312	898.667	65
900.483	120.574	900.367	74.37	900.367	65
902.083	120.898	901.867	74.3959	901.867	65
903.6	121.092	903.383	74.3959	903.383	65
905.1	121.092	904.95	74.2278	904.95	65
906.567	120.704	906.433	74.2149	906.433	65
908.117	120.607	907.867	74.0856	907.867	65
909.617	120.283	909.433	74.0339	909.433	65
911.2	120.219	910.917	74.0209	910.917	65
912.583	120.219	912.533	73.9046	912.533	65
914.3	120.316	914.033	73.9175	914.033	65
915.883	120.348	915.667	73.9304	915.667	65
917.383	120.316	917.233	74.0468	917.233	65
918.95	120.477	918.717	74.1761	918.717	65
920.5	120.445	920.25	74.2149	920.25	65
922.133	120.51	921.883	74.1373	921.883	65
923.65	120.574	923.417	74.2666	923.417	65
925.15	121.253	924.95	74.1244	924.95	65
926.883	118.634	926.483	74.551	926.483	65
928.533	113.59	928.233	71.3316	928.233	50
930.083	111.424	929.833	68.3449	929.833	50
931.683	109.548	931.417	67.0261	931.417	50
933.117	107.899	933	65.7332	933	50
934.767	107.188	934.467	64.7247	934.467	50
936.4	106.8	936.117	64.0394	936.117	50
937.85	106.121	937.733	63.6257	937.733	50
939.317	105.442	939.183	63.0568	939.183	50
941.1	104.181	940.733	62.5525	940.733	50
942.75	103.857	942.5	62.0612	942.5	50
944.333	103.243	944.1	61.8026	944.1	50
945.8	102.952	945.75	61.544	945.75	50
947.367	103.178	947.167	61.2467	947.167	50
948.883	102.823	948.667	60.9622	948.667	50
950.4	102.564	950.183	60.7424	950.183	50
951.917	102.273	951.75	60.6131	951.75	50
953.383	102.241	953.217	60.4967	953.217	50
954.967	102.241	954.683	60.4192	954.683	50
956.533	102.176	956.283	60.264	956.283	50
957.95	101.853	957.85	60.0184	957.85	50
959.5	101.562	959.283	59.9796	959.283	50
961	101.659	960.817	59.8761	960.817	50
962.567	101.335	962.317	59.8761	962.317	50
964.083	101.271	963.9	59.6434	963.9	50
965.683	101.012	965.45	59.5012	965.45	50
967.167	100.947	966.967	59.3202	966.967	50
968.983	100.915	968.567	59.2685	968.567	50
970.383	100.915	970.3	59.2685	970.3	50
971.867	101.012	971.733	59.2685	971.733	50
973.367	100.915	973.167	59.2814	973.167	50
974.85	100.947	974.733	59.178	974.733	50
976.383	100.98	976.183	59.2167	976.183	50
977.833	100.98	977.683	59.1133	977.683	50
979.3	100.915	979.183	59.0099	979.183	50
980.85	100.915	980.667	58.9582	980.667	50
982.383	100.883	982.183	58.9323	982.183	50
984	100.559	983.667	58.9194	983.667	50
985.433	100.268	985.3	58.8159	985.3	50
986.95	99.945	986.75	58.6996	986.75	50
988.567	99.848	988.267	58.5961	988.267	50
990.067	99.848	989.917	58.5961	989.917	50
991.65	99.848	991.4	58.5573	991.4	50
993.233	99.848	993.033	58.5573	993.033	50
994.85	99.9774	994.6	58.5573	994.6	50
996.567	99.9774	996.167	58.5573	996.167	50
998.05	100.074	997.9	58.4539	997.9	50
999.5	100.074	999.35	58.4539	999.35	50
1000.95	100.074	1000.77	58.3246	1000.77	50
1002.52	99.7187	1002.28	58.1824	1002.28	50
1004.08	100.301	1003.85	58.1048	1003.85	50
1005.82	99.1367	1005.38	57.9109	1005.38	50
1007.37	91.2795	1007.2	55.506	1007.2	35
1008.93	86.3	1008.77	50.3471	1008.77	35
1010.58	81.4499	1010.3	46.3907	1010.3	35
1012.05	77.5051	1011.92	42.7705	1011.92	35
1013.57	74.401	1013.38	39.383	1013.38	35
1015.05	71.4586	1014.88	36.7066	1014.88	35
1016.82	68.3222	1016.43	33.9914	1016.43	35
1018.42	65.4121	1018.2	31.7029	1018.2	35
1019.82	63.181	1019.72	29.6213	1019.72	35
1021.3	61.4673	1021.15	28.0956	1021.15	35
1022.78	59.4626	1022.63	26.751	1022.63	35
1024.45	58.1369	1024.15	25.5615	1024.15	35
1026	56.8759	1025.82	24.6435	1025.82	35
1027.43	56.0352	1027.3	24.0358	1027.3	35
1029	54.8065	1028.83	23.6479	1028.83	35
1030.6	53.5778	1030.37	23.1824	1030.37	35
1032.18	52.0904	1031.98	22.7816	1031.98	35
1033.7	51.185	1033.47	22.355	1033.47	35
1035.32	50.4737	1035.05	22.0705	1035.05	35
1037	50.2797	1036.68	21.8119	1036.68	35
1038.52	50.021	1038.35	21.7085	1038.35	35
1040.03	49.439	1039.9	21.7085	1039.9	35
1041.63	48.8246	1041.38	21.4241	1041.38	35
1043.12	48.469	1042.97	21.2948	1042.97	35
1044.68	48.178	1044.48	21.062	1044.48	35
1046.27	47.887	1046.05	20.9198	1046.05	35
1047.65	47.7253	1047.58	20.9586	1047.58	35
1049.18	47.596	1049.03	20.9974	1049.03	35
1050.6	47.596	1050.5	20.9844	1050.5	35
1052.13	47.5636	1051.92	20.9974	1051.92	35
1053.65	47.499	1053.48	21.0103	1053.48	35
1055.25	47.2403	1055	21.1137	1055	35
1056.72	47.1756	1056.6	21.1008	1056.6	35
1058.28	46.5613	1058.13	21.1267	1058.13	35
1060	46.3996	1059.82	20.8939	1059.82	35
1061.52	46.3349	1061.42	20.7646	1061.42	35
1063.15	46.6259	1062.83	20.6224	1062.83	35
1064.72	46.3672	1064.47	20.7517	1064.47	35
1066.15	46.6906	1066.03	20.6483	1066.03	35
1067.55	46.3672	1067.45	20.6483	1067.45	35
1069.05	46.0762	1068.88	20.6483	1068.88	35
1070.65	45.7206	1070.43	20.6224	1070.43	35
1072.1	45.3002	1071.95	20.5707	1071.95	35
1073.73	45.2032	1073.4	20.5578	1073.4	35
1075.27	45.3002	1075.08	20.4026	1075.08	35
1076.7	45.3002	1076.6	20.4285	1076.6	35
1078.23	45.6882	1078	20.3121	1078	35
1079.7	45.6882	1079.53	20.4543	1079.53	35
1081.08	45.7529	1081	20.4155	1081	35
1082.57	45.7529	1082.38	20.5578	1082.38	35
1084.13	45.6559	1083.9	20.4414	1083.9	35
1085.6	45.5589	1085.47	20.4414	1085.47	35
1087.12	44.5242	1086.93	20.3121	1086.93	35
1088.6	45.4942	1088.43	20.1699	1088.43	35
1090.37	44.0392	1089.98	20.0923	1089.98	35
1092.07	36.861	1091.75	17.8426	1091.75	20
1093.67	33.1102	1093.38	14.3904	1093.38	20
1095.13	30.1678	1094.98	12.9165	1094.98	20
1096.87	27.8397	1096.5	11.9726	1096.5	20
1098.47	26.2554	1098.23	11.4425	1098.23	20
1100.03	25.0267	1099.78	11.2098	1099.78	20
1101.63	24.089	1101.42	10.9642	1101.42	20
1103.1	23.7333	1102.93	10.8866	1102.93	20
1104.75	23.0866	1104.52	10.7573	1104.52	20
1106.25	23.0543	1106.08	10.6151	1106.08	20
1107.82	22.9896	1107.6	10.6151	1107.6	20
1109.23	22.9896	1109.12	10.7444	1109.12	20
1110.8	23.022	1110.57	10.7185	1110.57	20
1112.5	23.022	1112.22	10.7056	1112.22	20
1114	22.6016	1113.88	10.7056	1113.88	20
1115.57	22.6663	1115.35	10.5763	1115.35	20
1117.12	22.3429	1116.88	10.4599	1116.88	20
1118.68	22.0843	1118.48	10.4599	1118.48	20
1120.23	22.2136	1120.05	10.3565	1120.05	20
1121.82	22.2136	1121.6	10.2789	1121.6	20
1123.47	22.2136	1123.2	10.3435	1123.2	20
1125.15	22.1166	1124.83	10.3565	1124.83	20
1126.7	22.0196	1126.5	10.3565	1126.5	20
1128.22	22.0196	1128.03	10.3565	1128.03	20
1129.63	22.0196	1129.53	10.447	1129.53	20
1131.17	22.0196	1130.93	10.3565	1130.93	20
1132.73	21.8903	1132.55	10.3565	1132.55	20
1134.28	22.2459	1134.05	10.253	1134.05	20
1135.93	22.2783	1135.73	10.3823	1135.73	20
1137.52	22.4723	1137.27	10.3953	1137.27	20
1139.05	22.2136	1138.85	10.4987	1138.85	20
1140.57	22.4723	1140.42	10.3953	1140.42	20
1142.02	22.3106	1141.9	10.3953	1141.9	20
1143.53	22.3106	1143.35	10.266	1143.35	20
1145.17	22.3106	1144.93	10.1496	1144.93	20
1146.75	22.3106	1146.53	10.1496	1146.53	20
1148.25	22.0519	1148.03	10.1108	1148.03	20
1149.75	21.8903	1149.58	10.1237	1149.58	20
1151.38	21.6316	1151.05	10.1237	1151.05	20
1152.93	21.5346	1152.72	10.1108	1152.72	20
1154.47	21.2436	1154.3	10.0849	1154.3	20
1156.12	19.3035	1155.77	10.0849	1155.77	20
1157.7	14.5504	1157.43	8.14553	1157.43	5
1159.32	11.802	1159.12	5.85703	1159.12	5
1160.87	9.99127	1160.65	4.77096	1160.65	5
1162.37	8.95658	1162.22	4.13741	1162.22	5
1163.8	8.34223	1163.7	3.90468	1163.7	5
1165.47	7.85721	1165.17	3.78832	1165.17	5
1167.03	7.4692	1166.78	3.7366	1166.78	5
1168.75	7.43687	1168.43	3.82711	1168.43	5
1170.25	7.14586	1170.1	3.82711	1170.1	5
1171.88	6.82252	1171.6	3.82711	1171.6	5
1173.37	7.11353	1173.23	3.72367	1173.23	5
1174.97	6.85485	1174.73	3.71074	1174.73	5
1176.37	6.59618	1176.27	3.59438	1176.27	5
1178.03	6.98419	1177.77	3.49094	1177.77	5
1179.68	7.01652	1179.42	3.50387	1179.42	5
1181.28	6.62851	1181.05	3.50387	1181.05	5
1182.98	6.85485	1182.67	3.49094	1182.67	5
1184.37	6.91952	1184.25	3.50387	1184.25	5
1185.93	6.88719	1185.77	3.54266	1185.77	5
1187.53	6.91952	1187.3	3.52973	1187.3	5
1189.13	6.91952	1188.83	3.54266	1188.83	5
1190.7	6.91952	1190.43	3.54266	1190.43	5
1192.37	6.79018	1192.07	3.56852	1192.07	5
1193.97	6.82252	1193.73	3.50387	1193.73	5
1195.48	6.53151	1195.27	3.50387	1195.27	5
1197.05	6.62851	1196.83	3.34872	1196.83	5
1198.63	6.91952	1198.33	3.37458	1198.33	5
1200.22	7.01652	1199.95	3.21943	1199.95	5
1201.62	6.85485	1201.5	3.23235	1201.5	5
1203.2	6.98419	1202.95	3.11599	1202.95	5
1204.75	6.88719	1204.53	3.23235	1204.53	5
1206.2	6.85485	1206.1	3.19357	1206.1	5
1207.67	6.79018	1207.53	3.32286	1207.53	5
1209.17	6.79018	1208.97	3.32286	1208.97	5
1210.62	6.79018	1210.48	3.36165	1210.48	5
1212.25	6.82252	1211.93	3.36165	1211.93	5
1213.92	6.82252	1213.65	3.4263	1213.65	5
1215.53	6.79018	1215.27	3.46508	1215.27	5
1217.03	6.98419	1216.85	3.41337	1216.85	5

## Sheet: Figure 4d
Figure 4d
Nyquist plots of electrodes with different degrees of shrinkage.
PC80%		PC60%		PC40%		PC20%		PC0%
Z' Ω	-Z'' Ω	Z' Ω	-Z'' Ω	Z' Ω	-Z'' Ω	Z' Ω	-Z'' Ω	Z' Ω	-Z'' Ω
3.8209	0.24342	7.568	0.4221	11.009	1.9998	7.8043	1.731	8.5568	2.426
3.828	0.29895	7.068	1.29	11.033	2.4593	7.814	2.1291	8.5619	2.9846
3.8388	0.36685	6.849	2.146	11.071	3.0239	7.8287	2.6186	8.5695	3.6718
3.8549	0.44957	7.014	3.149	11.128	3.717	7.8506	3.2203	8.581	4.5171
3.879	0.54988	7.44	4.131	11.213	4.567	7.8835	3.9597	8.5984	5.5569
3.915	0.67062	8.099	5.1	11.341	5.6081	7.9328	4.8678	8.6248	6.8359
3.9682	0.81435	8.922	5.976	11.534	6.8802	8.0065	5.9825	8.6645	8.4089
4.0461	0.98266	9.884	6.76	11.823	8.4296	8.1166	7.3497	8.7245	10.343
4.1585	1.1749	10.97	7.476	12.254	10.308	8.2806	9.0244	8.8151	12.722
4.3168	1.3867	12.13	8.076	12.894	12.568	8.5246	11.072	8.9518	15.645
4.5331	1.6073	13.34	8.534	13.835	15.259	8.8864	13.571	9.1578	19.237
4.8164	1.8187	14.58	8.895	15.204	18.416	9.4206	16.609	9.4682	23.648
5.1674	1.9961	15.84	9.185	17.163	22.038	10.206	20.287	9.9351	29.06
5.5741	2.1125	17.11	9.452	19.906	26.063	11.352	24.711	10.636	35.691
6.0103	2.1473	18.38	9.684	23.63	30.337	13.01	29.987	11.687	43.801
6.4413	2.0947	19.67	9.887	28.49	34.596	15.385	36.202	13.258	53.694
6.8342	1.9662	20.97	10.06	34.525	38.472	18.734	43.405	15.597	65.716
7.1674	1.7854	22.27	10.2	41.588	41.562	23.371	51.574	19.06	80.242
7.4336	1.5792	23.57	10.04	49.33	43.541	29.638	60.574	24.149	97.654
7.6369	1.3702	24.87	9.741	57.263	44.277	37.863	70.124	31.551	118.29
7.7873	1.1739	26.18	9.676	64.899	43.883	48.281	79.787	42.17	142.35
7.8967	0.99861	27.47	9.79	71.873	42.663	60.947	89.007	57.117	169.79
7.9761	0.84754	28.75	10.02	78.011	41.004	75.67	97.199	77.639	200.14
8.0342	0.72061	30.03	10.25	83.311	39.275	92.008	103.88	104.92	232.34
8.0778	0.61605	31.31	10.47	87.885	37.764	109.34	108.79	139.78	264.76
8.1116	0.53138	32.58	10.65	91.897	36.667	127.02	111.95	182.27	295.27
8.1392	0.46396	33.85	10.83	95.518	36.104	144.47	113.61	231.37	321.75
8.163	0.41133	35.1	11.02	98.909	36.141	161.32	114.2	285.08	342.66
8.1847	0.37128	36.34	11.24	102.2	36.813	177.39	114.18	340.83	357.55
8.2055	0.34196	37.57	11.5	105.52	38.141	192.66	113.99	396.15	367.19
8.2262	0.32183	38.8	11.82	108.96	40.14	207.26	113.97	449.22	373.28
8.2475	0.30961	40.03	12.2	112.6	42.832	221.35	114.38	499.16	377.95
8.27	0.30433	41.26	12.67	116.54	46.243	235.14	115.41	545.95	383.28
8.2939	0.30518	42.52	13.25	120.83	50.414	248.83	117.15	590.15	391.04
8.3197	0.31159	43.81	13.97	125.56	55.394	262.57	119.65	632.65	402.61
8.3478	0.32311	45.13	14.78	130.8	61.247	276.52	122.92	674.48	419.04
8.3784	0.33946	46.5	15.74	136.65	68.051	290.76	126.98	716.67	441.12
8.4118	0.36046	47.93	16.93	143.18	75.9	305.31	131.84	760.21	469.53
8.4485	0.38605	49.46	18.36	150.51	84.905	320.16	137.57	806.07	504.84
8.4888	0.41624	51.14	20.06	158.73	95.195	335.3	144.32	855.15	547.67
8.533	0.45115	52.97	22.01	167.97	106.92	350.68	152.3	908.34	598.67
8.5817	0.49096	54.99	24.26	178.38	120.25	366.3	161.83	966.55	658.58
8.6352	0.53591	57.24	26.81	190.09	135.38	382.18	173.3	1030.7	728.26
8.694	0.58635	59.77	29.67	203.3	152.53	398.43	187.19	1101.9	808.69
8.7588	0.64268	62.6	32.85	218.2	171.96	415.22	204.02	1181.1	901.02
8.83	0.70551	65.66	36.28	235	193.95	432.79	224.42	1269.5	1006.6
8.9086	0.77556	69.17	40.25	253.96	218.83	451.43	249.03	1368.4	1126.8
8.9959	0.85344	73.28	44.44	275.37	246.98	471.53	278.6	1479.3	1263.5
9.0933	0.9392	77.87	48.86	299.53	278.8	493.5	313.95	1603.9	1418.6
9.2023	1.0319	82.87	54	326.81	314.77	517.83	355.99	1743.8	1594.4
9.3228	1.13	88.3	59.81	357.6	355.43	545.09	405.78	1901.3	1793.3
9.4526	1.2317	94.26	66.34	392.4	401.42	575.89	464.51	2078.4	2018.3
9.5873	1.3374	100.9	73.58	431.84	453.33	610.94	533.57
9.7209	1.4503	108.3	81.61	476.25	511.54	651.05	614.57
9.8477	1.5777	116.4	90.47	525.26	577.34	697.14	709.37
9.9637	1.7303	125.5	100.2	579.65	654.06	750.25	820.14
10.068	1.9213	135.4	110.9	644.21	744.87	811.6	949.41
10.161	2.1652	146.2	122.7	726.66	847.55	882.59	1100.1
10.246	2.4771	158	135.9	830.91	951.66	964.81	1275.7
10.327	2.8737	170.9	150.6	948.56	1043.7	1060.1	1480.1
10.408	3.3732	185.1	167.1			1170.7	1717.9
10.494	3.9967	200.8	186			1299.1	1994.6
10.588	4.7694	218.1	207.7			1448.2	2316.4
10.695	5.7213	237.2	232.9
10.819	6.8892	258.1	261.2
10.967	8.3176	281.6	294.4
11.143	10.061	307.7	332.4
11.356	12.185	338.9	381
11.612	14.771	374.6	439.2
11.923	17.917	411.5	499.6
12.299	21.742	450.3	563
12.756	26.391	493.6	632.4
13.309	32.04	542.3	710.2
13.982	38.903	595.2	796.4
14.798	47.241	653.6	893.5
15.789	57.369	873.6	1264
16.993	69.671	965.8	1420
18.454	84.614	873.6	1264
20.23	102.76	965.8	1420
22.386	124.81	1069	1595
25.004	151.58	1186	1794
28.184	184.1	1318	2019
32.047	223.6
36.738	271.57
42.436	329.83
49.356	400.6
57.761	486.54
67.969	590.93
80.367	717.71
95.425	871.7
113.71	1058.7

## Sheet: Figure 4e
Figure 4e
Linear fitting of w−1/2 and the real part of impedance, with the slope corresponding to the Warburg coefficient (σ).
PC80%		PC60%		PC40%		PC20%		PC0%
w−1/2	Z' Ω	w−1/2	Z' Ω	w−1/2	Z' Ω	w−1/2	Z' Ω	w−1/2	Z' Ω
0.000398942	3.8209	0.000439168	7.568	0.000398942	11.009	0.000398942	7.8043	0.000398942	8.5568
0.000442497	3.828	0.00048322	7.068	0.000442497	11.033	0.000442497	7.814	0.000442497	8.5619
0.000490806	3.8388	0.000531923	6.849	0.000490806	11.071	0.000490806	7.8287	0.000490806	8.5695
0.00054439	3.8549	0.000585731	7.014	0.00054439	11.128	0.00054439	7.8506	0.00054439	8.581
0.000603824	3.879	0.000644799	7.44	0.000603824	11.213	0.000603824	7.8835	0.000603824	8.5984
0.000669746	3.915	0.000709238	8.099	0.000669746	11.341	0.000669746	7.9328	0.000669746	8.6248
0.000742865	3.9682	0.000781339	8.922	0.000742865	11.534	0.000742865	8.0065	0.000742865	8.6645
0.000823967	4.0461	0.000858785	9.884	0.000823967	11.823	0.000823967	8.1166	0.000823967	8.7245
0.000913924	4.1585	0.000946382	10.97	0.000913924	12.254	0.000913924	8.2806	0.000913924	8.8151
0.00101	4.3168	0.00104	12.13	0.00101	12.894	0.00101	8.5246	0.00101	8.9518
0.00112	4.5331	0.00115	13.34	0.00112	13.835	0.00112	8.8864	0.00112	9.1578
0.00125	4.8164	0.00126	14.58	0.00125	15.204	0.00125	9.4206	0.00125	9.4682
0.00138	5.1674	0.00139	15.84	0.00138	17.163	0.00138	10.206	0.00138	9.9351
0.00153	5.5741	0.00153	17.11	0.00153	19.906	0.00153	11.352	0.00153	10.636
0.0017	6.0103	0.00168	18.38	0.0017	23.63	0.0017	13.01	0.0017	11.687
0.00189	6.4413	0.00185	19.67	0.00189	28.49	0.00189	15.385	0.00189	13.258
0.00209	6.8342	0.00204	20.97	0.00209	34.525	0.00209	18.734	0.00209	15.597
0.00232	7.1674	0.00224	22.27	0.00232	41.588	0.00232	23.371	0.00232	19.06
0.00258	7.4336	0.00247	23.57	0.00258	49.33	0.00258	29.638	0.00258	24.149
0.00286	7.6369	0.00272	24.87	0.00286	57.263	0.00286	37.863	0.00286	31.551
0.00317	7.7873	0.00299	26.18	0.00317	64.899	0.00317	48.281	0.00317	42.17
0.00351	7.8967	0.00329	27.47	0.00351	71.873	0.00351	60.947	0.00351	57.117
0.0039	7.9761	0.00363	28.75	0.0039	78.011	0.0039	75.67	0.0039	77.639
0.00432	8.0342	0.00399	30.03	0.00432	83.311	0.00432	92.008	0.00432	104.92
0.0048	8.0778	0.00439	31.31	0.0048	87.885	0.0048	109.34	0.0048	139.78
0.00532	8.1116	0.00483	32.58	0.00532	91.897	0.00532	127.02	0.00532	182.27
0.0059	8.1392	0.00532	33.85	0.0059	95.518	0.0059	144.47	0.0059	231.37
0.00655	8.163	0.00585	35.1	0.00655	98.909	0.00655	161.32	0.00655	285.08
0.00726	8.1847	0.00644	36.34	0.00726	102.2	0.00726	177.39	0.00726	340.83
0.00805	8.2055	0.00709	37.57	0.00805	105.52	0.00805	192.66	0.00805	396.15
0.00893	8.2262	0.00781	38.8	0.00893	108.96	0.00893	207.26	0.00893	449.22
0.00991	8.2475	0.0086	40.03	0.00991	112.6	0.00991	221.35	0.00991	499.16
0.01099	8.27	0.00946	41.26	0.01099	116.54	0.01099	235.14	0.01099	545.95
0.01219	8.2939	0.01041	42.52	0.01219	120.83	0.01219	248.83	0.01219	590.15
0.01352	8.3197	0.01146	43.81	0.01352	125.56	0.01352	262.57	0.01352	632.65
0.01499	8.3478	0.01261	45.13	0.01499	130.8	0.01499	276.52	0.01499	674.48
0.01663	8.3784	0.01389	46.5	0.01663	136.65	0.01663	290.76	0.01663	716.67
0.01845	8.4118	0.01526	47.93	0.01845	143.18	0.01845	305.31	0.01845	760.21
0.02046	8.4485	0.01684	49.46	0.02046	150.51	0.02046	320.16	0.02046	806.07
0.02269	8.4888	0.01852	51.14	0.02269	158.73	0.02269	335.3	0.02269	855.15
0.02517	8.533	0.02044	52.97	0.02517	167.97	0.02517	350.68	0.02517	908.34
0.02792	8.5817	0.02239	54.99	0.02792	178.38	0.02792	366.3	0.02792	966.55
0.03097	8.6352	0.0248	57.24	0.03097	190.09	0.03097	382.18	0.03097	1030.7
0.03435	8.694	0.02722	59.77	0.03435	203.3	0.03435	398.43
0.0381	8.7588	0.03009	62.6	0.0381	218.2	0.0381	415.22
0.04226	8.83	0.03296	65.66	0.04226	235	0.04226	432.79
0.04687	8.9086	0.0361	69.17	0.04687	253.96	0.04687	451.43
0.05199	8.9959	0.04037	73.28	0.05199	275.37	0.05199	471.53
0.05766	9.0933	0.04391	77.87	0.05766	299.53	0.05766	493.5
0.06396	9.2023	0.04833	82.87	0.06396	326.81	0.06396	517.83
0.07094	9.3228	0.0532	88.3	0.07094	357.6	0.07094	545.09
0.07869	9.4526	0.05855	94.26	0.07869	392.4	0.07869	575.89
0.08728	9.5873	0.06445	100.9	0.08728	431.84	0.08728	610.94
0.09681	9.7209	0.07095	108.3	0.09681	476.25	0.09681	651.05
0.10738	9.8477	0.07809	116.4	0.10738	525.26	0.10738	697.14
0.1191	9.9637	0.08596	125.5	0.1191	579.65	0.1191	750.25
0.1321	10.068	0.09461	135.4	0.1321	644.21	0.1321	811.6
0.14652	10.161	0.10412	146.2	0.14652	726.66	0.14652	882.59
0.16252	10.246	0.11459	158	0.16252	830.91	0.16252	964.81
0.18026	10.327	0.12616	170.9	0.18026	948.56	0.18026	1060.1
0.19994	10.408	0.13886	185.1	0.19994	1058
0.22177	10.494	0.15284	200.8
0.24599	10.588	0.16824	218.1
0.27284	10.695	0.18516	237.2
0.30263	10.819	0.20382	258.1
0.33567	10.967	0.22435	281.6
0.37232	11.143	0.24694	307.7
0.41296	11.356	0.27182	338.9
0.45805	11.612	0.29919	374.6
0.50805	11.923	0.32927	411.5
0.56352	12.299	0.36238	450.3
0.62504	12.756	0.39894	493.6
0.69328	13.309	0.43911	542.3
0.76898	13.982	0.48333	595.2
0.85292	14.798	0.53202	653.6
0.94604	15.789	0.58554	718.5
1.04934	16.993	0.64455	791.5
1.16388	18.454	0.70946	873.6
1.29095	20.23	0.78089	965.8
1.43193	22.386	0.85958	1069
1.58816	25.004
1.76154	28.184
1.95386	32.047
2.1674	36.738

[truncated: 30 more sheets: Figure 4f, Figure 4h, Figure 4j, Figure 5c, Figure 5d, Figure 5e, Figure 5h, Figure 5i, Figure 6e, Supplementary Figs. 5, Supplementary Figs. 7, Supplementary Figs. 9, Supplementary Figs. 10, Supplementary Figs. 12, Supplementary Figs. 13, Supplementary Figs. 14, Supplementary Figs. 15, Supplementary Figs. 16, Supplementary Figs. 17, Supplementary Figs. 18 …]
